# Supplementary material for: iEKPD 2.0: an update with rich annotations for eukaryotic protein kinases, protein phosphatases and proteins containing phosphoprotein-binding domains
Source: Nucleic Acids Res. 2018 Oct 31;47(Database issue):D344–50. doi: 10.1093/nar/gky1063 (PMC6324023; doi:10.1093/nar/gky1063)
Supplement: Supplementary Data [file gky1063_supplemental_files.zip › Table S1.xlsx]

## Sheet: Table S1
Supplementary Table S1. A summary of public resources for the identification and classifications of kinases, phosphatases and PPBD-containing proteins. Kinannote is not a database but a computational tool for the prediction of eukaryotic PKs (ePKs) (19). a. N/A, not available.
Name of database	Phospho-regulator type	Number of species	Number of kinases included	Number of Phosphatases included	Number of PPBD-containing proteins included	PubMed	Web link
EKPD	PKs & PPs	84	50433	11296	N/Aa	24214991	http://ekpd.biocuckoo.org/
Kinase.com (KinBase)	PKs	15	7597	N/A	N/A	12471243	http://www.kinase.com/
Kinomer v. 1.0	PKs	43	4620	N/A	N/A	18974176	http://www.compbio.dundee.ac.uk/kinomer/
Kinannote	ePKs	48	9411	N/A	N/A	23904509	https://sourceforge.net/projects/kinannote/
KinG	PKs	40	N/A	N/A	N/A	14681382	http://hodgkin.mbu.iisc.ernet.in/~king
Protein Kinase Resource	PKs	N/A	15898	N/A	N/A	16435372	http://www.kinasenet.org
RTKdb	PKs	8	160	N/A	N/A	12520021	http://pbil.univ-lyon1.fr/RTKdb/
Phosphatome.net	PPs	9	N/A	1389	N/A	28400531	http://phosphatome.net/3.0
Protein Tyrosine Phosphatases	PPs	7	N/A	319	N/A	11585896, 14718383, 15588990	http://ptp.cshl.edu/
DEPOD	Phosphatases	1	N/A	239	N/A	23674824, 25332398	http://www.depod.org
PhosphaBase	PPs	345	N/A	2800	N/A	15558746	http://www.bioinf.man.ac.uk/phosphabase
HuPho	Phosphatases	1	N/A	199	N/A	22804825	http://hupho.uniroma2.it
PlantsP	PKs & PPs	N/A	N/A	N/A	N/A	11125063	http://PlantsP.sdsc.edu
PepCyber:P~PEP	PPBDs	1	29	4	337	18160410	http://www.pepcyber.org/PhosphataseEP/
iEKPD	PKs, PPs & PPBDs	164	109115	22298	68748	N/A	http://iekpd.biocuckoo.org/
