# Supplementary material for: iEKPD 2.0: an update with rich annotations for eukaryotic protein kinases, protein phosphatases and proteins containing phosphoprotein-binding domains
Source: Nucleic Acids Res. 2018 Oct 31;47(Database issue):D344–50. doi: 10.1093/nar/gky1063 (PMC6324023; doi:10.1093/nar/gky1063)
Supplement: Supplementary Data [file gky1063_supplemental_files.zip › Table S2.xlsx]

## Sheet: Table S2
Supplementary Table S2. The data statistics of known PKs, PPs and PPBDs manually collected from the scientific literature. The basic information and corresponding references are also provided. In total, we acquired 2,643 experimentally verified phospho-regulators, including 1,860 PKs, 439 PPs and 400 PPBD-containing proteins.
iEKPD ID	UniProt ID	Gene name	Ensembl Gene ID	Family	Species	PubMed
iEKPD-Cae-0313	Q19858	CELE_F28C10.3	WBGene00017898	PK/AGC/AGC_Unique	Caenorhabditis elegans	12471243
iEKPD-Cae-0003	Q17941	akt-1	WBGene00000102	PK/AGC/Akt	Caenorhabditis elegans	12471243
iEKPD-Cae-0004	Q9XTG7	akt-2	WBGene00000103	PK/AGC/Akt	Caenorhabditis elegans	12471243
iEKPD-Drm-0038	Q8INB9	Akt1	FBgn0010379	PK/AGC/Akt	Drosophila melanogaster	12471243
iEKPD-Hos-0124	P31751	AKT2	ENSG00000105221.16	PK/AGC/Akt	Homo sapiens	12471243
iEKPD-Hos-0165	Q9Y243	AKT3	ENSG00000117020.16	PK/AGC/Akt	Homo sapiens	12471243
iEKPD-Hos-0258	P31749	AKT1	ENSG00000142208.15	PK/AGC/Akt	Homo sapiens	12471243
iEKPD-Mum-0009	P31750	Akt1	ENSMUSG00000001729.14	PK/AGC/Akt	Mus musculus	12471243
iEKPD-Mum-0026	Q60823	Akt2	ENSMUSG00000004056.15	PK/AGC/Akt	Mus musculus	12471243
iEKPD-Mum-0075	Q9WUA6	Akt3	ENSMUSG00000019699.16	PK/AGC/Akt	Mus musculus	12471243
iEKPD-Sac-0055	P11792	SCH9	YHR205W	PK/AGC/Akt	Saccharomyces cerevisiae	12471243
iEKPD-Sac-0072	P12688	YPK1	YKL126W	PK/AGC/Akt	Saccharomyces cerevisiae	12471243
iEKPD-Sac-0086	P18961	YPK2	YMR104C	PK/AGC/Akt	Saccharomyces cerevisiae	12471243
iEKPD-Cae-0083	P92199	let-502	WBGene00002694	PK/AGC/DMPK	Caenorhabditis elegans	12471243
iEKPD-Cae-0135	O01583	mrck-1	WBGene00006437	PK/AGC/DMPK	Caenorhabditis elegans	12471243
iEKPD-Drm-0012	M9PI41	sti	FBgn0002466	PK/AGC/DMPK	Drosophila melanogaster	12471243
iEKPD-Drm-0075	Q9W1B0	gek	FBgn0023081	PK/AGC/DMPK	Drosophila melanogaster	12471243
iEKPD-Drm-0091	Q9VXE3	Rok	FBgn0026181	PK/AGC/DMPK	Drosophila melanogaster	12471243
iEKPD-Hos-0047	Q13464	ROCK1	ENSG00000067900.7	PK/AGC/DMPK	Homo sapiens	12471243
iEKPD-Hos-0120	Q09013	DMPK	ENSG00000104936.17	PK/AGC/DMPK	Homo sapiens	12471243
iEKPD-Hos-0180	O14578	CIT	ENSG00000122966.15	PK/AGC/DMPK	Homo sapiens	12471243
iEKPD-Hos-0215	O75116	ROCK2	ENSG00000134318.13	PK/AGC/DMPK	Homo sapiens	12471243
iEKPD-Hos-0266	Q5VT25	CDC42BPA	ENSG00000143776.18	PK/AGC/DMPK	Homo sapiens	12471243
iEKPD-Hos-0371	Q6DT37	CDC42BPG	ENSG00000171219.8	PK/AGC/DMPK	Homo sapiens	12471243
iEKPD-Hos-0440	Q9Y5S2	CDC42BPB	ENSG00000198752.10	PK/AGC/DMPK	Homo sapiens	12471243
iEKPD-Mum-0092	P70336	Rock2	ENSMUSG00000020580.10	PK/AGC/DMPK	Mus musculus	12471243
iEKPD-Mum-0108	Q7TT50	Cdc42bpb	ENSMUSG00000021279.5	PK/AGC/DMPK	Mus musculus	12471243
iEKPD-Mum-0151	P70335	Rock1	ENSMUSG00000024290.8	PK/AGC/DMPK	Mus musculus	12471243
iEKPD-Mum-0160	Q80UW5	Cdc42bpg	ENSMUSG00000024769.7	PK/AGC/DMPK	Mus musculus	12471243
iEKPD-Mum-0190	Q3UU96	Cdc42bpa	ENSMUSG00000026490.18	PK/AGC/DMPK	Mus musculus	12471243
iEKPD-Mum-0243	P49025	Cit	ENSMUSG00000029516.19	PK/AGC/DMPK	Mus musculus	12471243
iEKPD-Mum-0256	P54265	Dmpk	ENSMUSG00000030409.15	PK/AGC/DMPK	Mus musculus	12471243
iEKPD-Cae-0054	Q09537	grk-1	WBGene00001708	PK/AGC/GRK	Caenorhabditis elegans	12471243
iEKPD-Cae-0055	Q09639	grk-2	WBGene00001709	PK/AGC/GRK	Caenorhabditis elegans	12471243
iEKPD-Drm-0188	P32865	Gprk1	FBgn0260798	PK/AGC/GRK	Drosophila melanogaster	12471243
iEKPD-Drm-0199	P32866	Gprk2	FBgn0261988	PK/AGC/GRK	Drosophila melanogaster	12471243
iEKPD-Hos-0096	P35626	GRK3	ENSG00000100077.14	PK/AGC/GRK	Homo sapiens	12471243
iEKPD-Hos-0150	Q8WTQ7	GRK7	ENSG00000114124.2	PK/AGC/GRK	Homo sapiens	12471243
iEKPD-Hos-0187	P32298	GRK4	ENSG00000125388.19	PK/AGC/GRK	Homo sapiens	12471243
iEKPD-Hos-0377	P25098	GRK2	ENSG00000173020.10	PK/AGC/GRK	Homo sapiens	12471243
iEKPD-Hos-0420	Q15835	GRK1	ENSG00000185974.6	PK/AGC/GRK	Homo sapiens	12471243
iEKPD-Hos-0434	P43250	GRK6	ENSG00000198055.10	PK/AGC/GRK	Homo sapiens	12471243
iEKPD-Hos-0444	P34947	GRK5	ENSG00000198873.11	PK/AGC/GRK	Homo sapiens	12471243
iEKPD-Mum-0020	Q8VEB1	Grk5	ENSMUSG00000003228.8	PK/AGC/GRK	Mus musculus	12471243
iEKPD-Mum-0162	Q99MK8	Grk2	ENSMUSG00000024858.13	PK/AGC/GRK	Mus musculus	12471243
iEKPD-Mum-0276	Q9WVL4	Grk1	ENSMUSG00000031450.8	PK/AGC/GRK	Mus musculus	12471243
iEKPD-Mum-0363	Q3UYH7	Adrbk2	ENSMUSG00000042249.11	PK/AGC/GRK	Mus musculus	12471243
iEKPD-Mum-0398	O70291	Grk4	ENSMUSG00000052783.16	PK/AGC/GRK	Mus musculus	12471243
iEKPD-Mum-0457	O70293	Grk6	ENSMUSG00000074886.11	PK/AGC/GRK	Mus musculus	12471243
iEKPD-Cae-0065	H9G328	kin-4	WBGene00002192	PK/AGC/MAST	Caenorhabditis elegans	12471243
iEKPD-Drm-0187	Q95TN8	gwl	FBgn0260399	PK/AGC/MAST	Drosophila melanogaster	12471243
iEKPD-Drm-0215	Q9VUQ9	dop	FBgn0267390	PK/AGC/MAST	Drosophila melanogaster	12471243
iEKPD-Hos-0175	Q96GX5	MASTL	ENSG00000120539.14	PK/AGC/MAST	Homo sapiens	12471243
iEKPD-Mum-0197	Q8C0P0	Mastl	ENSMUSG00000026779.6	PK/AGC/MAST	Mus musculus	12471243
iEKPD-Hos-1274	O15021	MAST4	ENSG00000069020.18	PK/AGC/MAST;PPBD/p(S/T)/PDZ	Homo sapiens	12471243
iEKPD-Hos-1276	Q6P0Q8	MAST2	ENSG00000086015.20	PK/AGC/MAST;PPBD/p(S/T)/PDZ	Homo sapiens	12471243
iEKPD-Hos-1279	O60307	MAST3	ENSG00000099308.10	PK/AGC/MAST;PPBD/p(S/T)/PDZ	Homo sapiens	12471243
iEKPD-Hos-1285	Q9Y2H9	MAST1	ENSG00000105613.9	PK/AGC/MAST;PPBD/p(S/T)/PDZ	Homo sapiens	12471243
iEKPD-Mum-1274	Q60592	Mast2	ENSMUSG00000003810.12	PK/AGC/MAST;PPBD/p(S/T)/PDZ	Mus musculus	12471243
iEKPD-Mum-1302	Q3U214	Mast3	ENSMUSG00000031833.10	PK/AGC/MAST;PPBD/p(S/T)/PDZ	Mus musculus	12471243
iEKPD-Mum-1306	Q811L6	Mast4	ENSMUSG00000034751.16	PK/AGC/MAST;PPBD/p(S/T)/PDZ	Mus musculus	12471243
iEKPD-Mum-1311	Q9R1L5	Mast1	ENSMUSG00000053693.16	PK/AGC/MAST;PPBD/p(S/T)/PDZ	Mus musculus	12471243
iEKPD-Cae-0124	Q2L6W9	sax-1	WBGene00004727	PK/AGC/NDR	Caenorhabditis elegans	12471243
iEKPD-Cae-0157	O45797	wts-1	WBGene00007047	PK/AGC/NDR	Caenorhabditis elegans	12471243
iEKPD-Drm-0025	Q9NBK5	trc	FBgn0003744	PK/AGC/NDR	Drosophila melanogaster	12471243
iEKPD-Drm-0045	Q9VA38	wts	FBgn0011739	PK/AGC/NDR	Drosophila melanogaster	12471243
iEKPD-Hos-0142	Q15208	STK38	ENSG00000112079.8	PK/AGC/NDR	Homo sapiens	12471243
iEKPD-Hos-0202	O95835	LATS1	ENSG00000131023.12	PK/AGC/NDR	Homo sapiens	12471243
iEKPD-Hos-0282	Q9NRM7	LATS2	ENSG00000150457.8	PK/AGC/NDR	Homo sapiens	12471243
iEKPD-Hos-0450	Q9Y2H1	STK38L	ENSG00000211455.7	PK/AGC/NDR	Homo sapiens	12471243
iEKPD-Mum-0008	Q7TSE6	Stk38l	ENSMUSG00000001630.13	PK/AGC/NDR	Mus musculus	12471243
iEKPD-Mum-0121	Q7TSJ6	Lats2	ENSMUSG00000021959.16	PK/AGC/NDR	Mus musculus	12471243
iEKPD-Mum-0142	Q91VJ4	Stk38	ENSMUSG00000024006.16	PK/AGC/NDR	Mus musculus	12471243
iEKPD-Mum-0349	Q8BYR2	Lats1	ENSMUSG00000040021.13	PK/AGC/NDR	Mus musculus	12471243
iEKPD-Sac-0035	P43565	RIM15	YFL033C	PK/AGC/NDR	Saccharomyces cerevisiae	12471243
iEKPD-Sac-0045	P22204	DBF2	YGR092W	PK/AGC/NDR	Saccharomyces cerevisiae	12471243
iEKPD-Sac-0092	P53894	CBK1	YNL161W	PK/AGC/NDR	Saccharomyces cerevisiae	12471243
iEKPD-Sac-0122	P32328	DBF20	YPR111W	PK/AGC/NDR	Saccharomyces cerevisiae	12471243
iEKPD-Cae-0110	Q9Y1J3	pdk-1	WBGene00003965	PK/AGC/PDK1	Caenorhabditis elegans	12471243
iEKPD-Cae-0365	Q9UA62	CELE_W04B5.5	WBGene00021022	PK/AGC/PDK1	Caenorhabditis elegans	12471243
iEKPD-Drm-0069	Q9W0V1	Pdk1	FBgn0020386	PK/AGC/PDK1	Drosophila melanogaster	12471243
iEKPD-Hos-0249	O15530	PDPK1	ENSG00000140992.18	PK/AGC/PDK1	Homo sapiens	12471243
iEKPD-Mum-0147	Q9Z2A0	Pdpk1	ENSMUSG00000024122.16	PK/AGC/PDK1	Mus musculus	12471243
iEKPD-Sac-0027	Q03306	PKH3	YDR466W	PK/AGC/PDK1	Saccharomyces cerevisiae	12471243
iEKPD-Sac-0029	Q03407	PKH1	YDR490C	PK/AGC/PDK1	Saccharomyces cerevisiae	12471243
iEKPD-Sac-0101	Q12236	PKH2	YOL100W	PK/AGC/PDK1	Saccharomyces cerevisiae	12471243
iEKPD-Cae-0063	P21137	kin-1	WBGene00002189	PK/AGC/PKA	Caenorhabditis elegans	12471243
iEKPD-Cae-0326	Q7JP68	F47F2.1	WBGene00018569	PK/AGC/PKA	Caenorhabditis elegans	12471243
iEKPD-Drm-0004	P12370	Pka-C1	FBgn0000273	PK/AGC/PKA	Drosophila melanogaster	12471243
iEKPD-Drm-0005	P16911	Pka-C2	FBgn0000274	PK/AGC/PKA	Drosophila melanogaster	12471243
iEKPD-Drm-0007	P16912	Pka-C3	FBgn0000489	PK/AGC/PKA	Drosophila melanogaster	12471243
iEKPD-Drm-0158	Q9VA47	Pka-like	FBgn0039796	PK/AGC/PKA	Drosophila melanogaster	12471243
iEKPD-Hos-0060	P17612	PRKACA	ENSG00000072062.13	PK/AGC/PKA	Homo sapiens	12471243
iEKPD-Hos-0093	O43930	PRKY	ENSG00000099725	PK/AGC/PKA	Homo sapiens	12471243
iEKPD-Hos-0263	P22694	PRKACB	ENSG00000142875.19	PK/AGC/PKA	Homo sapiens	12471243
iEKPD-Hos-0338	P22612	PRKACG	ENSG00000165059.7	PK/AGC/PKA	Homo sapiens	12471243
iEKPD-Hos-0410	P51817	PRKX	ENSG00000183943.5	PK/AGC/PKA	Homo sapiens	12471243
iEKPD-Mum-0033	P68181	Prkacb	ENSMUSG00000005034.15	PK/AGC/PKA	Mus musculus	12471243
iEKPD-Mum-0037	P05132	Prkaca	ENSMUSG00000005469.10	PK/AGC/PKA	Mus musculus	12471243
iEKPD-Mum-0325	Q922R0	Prkx	ENSMUSG00000035725.13	PK/AGC/PKA	Mus musculus	12471243
iEKPD-Sac-0064	P06244	TPK1	YJL164C	PK/AGC/PKA	Saccharomyces cerevisiae	12471243
iEKPD-Sac-0075	P05986	TPK3	YKL166C	PK/AGC/PKA	Saccharomyces cerevisiae	12471243
iEKPD-Sac-0116	P06245	TPK2	YPL203W	PK/AGC/PKA	Saccharomyces cerevisiae	12471243
iEKPD-Cae-0113	P34885	pkc-1	WBGene00004032	PK/AGC/PKC	Caenorhabditis elegans	12471243
iEKPD-Cae-0114	P90980	pkc-2	WBGene00004033	PK/AGC/PKC	Caenorhabditis elegans	12471243
iEKPD-Cae-0115	Q19266	pkc-3	WBGene00004034	PK/AGC/PKC	Caenorhabditis elegans	12471243
iEKPD-Cae-0139	P34722	tpa-1	WBGene00006599	PK/AGC/PKC	Caenorhabditis elegans	12471243
iEKPD-Drm-0015	P05130	Pkc53E	FBgn0003091	PK/AGC/PKC	Drosophila melanogaster	12471243
iEKPD-Drm-0016	P13678	Pkc98E	FBgn0003093	PK/AGC/PKC	Drosophila melanogaster	12471243
iEKPD-Drm-0029	P13677	inaC	FBgn0004784	PK/AGC/PKC	Drosophila melanogaster	12471243
iEKPD-Drm-0185	P83099	Pkcdelta	FBgn0259680	PK/AGC/PKC	Drosophila melanogaster	12471243
iEKPD-Drm-0197	A1Z9X0	aPKC	FBgn0261854	PK/AGC/PKC	Drosophila melanogaster	12471243
iEKPD-Hos-0016	P24723	PRKCH	ENSG00000027075.14	PK/AGC/PKC	Homo sapiens	12471243
iEKPD-Hos-0046	Q05513	PRKCZ	ENSG00000067606.16	PK/AGC/PKC	Homo sapiens	12471243
iEKPD-Hos-0190	P05129	PRKCG	ENSG00000126583.10	PK/AGC/PKC	Homo sapiens	12471243
iEKPD-Hos-0291	P17252	PRKCA	ENSG00000154229.11	PK/AGC/PKC	Homo sapiens	12471243
iEKPD-Hos-0328	P41743	PRKCI	ENSG00000163558.12	PK/AGC/PKC	Homo sapiens	12471243
iEKPD-Hos-0346	P05771	PRKCB	ENSG00000166501.12	PK/AGC/PKC	Homo sapiens	12471243
iEKPD-Hos-0370	Q02156	PRKCE	ENSG00000171132.13	PK/AGC/PKC	Homo sapiens	12471243
iEKPD-Mum-0105	P23298	Prkch	ENSMUSG00000021108.18	PK/AGC/PKC	Mus musculus	12471243
iEKPD-Mum-0231	Q02956	Prkcz	ENSMUSG00000029053.16	PK/AGC/PKC	Mus musculus	12471243
iEKPD-Mum-0334	Q62074	Prkci	ENSMUSG00000037643.14	PK/AGC/PKC	Mus musculus	12471243
iEKPD-Mum-0378	P16054	Prkce	ENSMUSG00000045038.14	PK/AGC/PKC	Mus musculus	12471243
iEKPD-Mum-0392	P20444	Prkca	ENSMUSG00000050965.14	PK/AGC/PKC	Mus musculus	12471243
iEKPD-Mum-0400	P68404	Prkcb	ENSMUSG00000052889.11	PK/AGC/PKC	Mus musculus	12471243
iEKPD-Mum-0463	P63318	Prkcg	ENSMUSG00000078816.9	PK/AGC/PKC	Mus musculus	12471243
iEKPD-Sac-0007	P24583	PKC1	YBL105C	PK/AGC/PKC	Saccharomyces cerevisiae	12471243
iEKPD-Hos-1273	Q04759	PRKCQ	ENSG00000065675.14	PK/AGC/PKC;PPBD/pY/C2	Homo sapiens	12471243, 22787157
iEKPD-Hos-1299	Q05655	PRKCD	ENSG00000163932.13	PK/AGC/PKC;PPBD/pY/C2	Homo sapiens	12471243, 25755284
iEKPD-Mum-1283	P28867	Prkcd	ENSMUSG00000021948.17	PK/AGC/PKC;PPBD/pY/C2	Mus musculus	12471243
iEKPD-Mum-1288	Q02111	Prkcq	ENSMUSG00000026778.13	PK/AGC/PKC;PPBD/pY/C2	Mus musculus	12471243
iEKPD-Cae-0027	O76360	egl-4	WBGene00001173	PK/AGC/PKG	Caenorhabditis elegans	12471243
iEKPD-Cae-0274	H2KYN2	pkg-2	WBGene00015650	PK/AGC/PKG	Caenorhabditis elegans	12471243
iEKPD-Drm-0006	Q03042	Pkg21D	FBgn0000442	PK/AGC/PKG	Drosophila melanogaster	12471243
iEKPD-Drm-0008	Q03043	for	FBgn0000721	PK/AGC/PKG	Drosophila melanogaster	12471243
iEKPD-Drm-0123	Q9VL34	Dmel\CG4839	FBgn0032187	PK/AGC/PKG	Drosophila melanogaster	12471243
iEKPD-Hos-0238	Q13237	PRKG2	ENSG00000138669.9	PK/AGC/PKG	Homo sapiens	12471243
iEKPD-Hos-0418	Q13976	PRKG1	ENSG00000185532.15	PK/AGC/PKG	Homo sapiens	12471243
iEKPD-Mum-0238	Q61410	Prkg2	ENSMUSG00000029334.14	PK/AGC/PKG	Mus musculus	12471243
iEKPD-Mum-0401	P0C605	Prkg1	ENSMUSG00000052920.14	PK/AGC/PKG	Mus musculus	12471243
iEKPD-Cae-0193	G5EGE3	pkn-1	WBGene00009793	PK/AGC/PKN	Caenorhabditis elegans	12471243
iEKPD-Drm-0072	A1Z7T0	Pkn	FBgn0020621	PK/AGC/PKN	Drosophila melanogaster	12471243
iEKPD-Hos-0038	Q16513	PKN2	ENSG00000065243.19	PK/AGC/PKN	Homo sapiens	12471243
iEKPD-Hos-0181	Q16512	PKN1	ENSG00000123143.12	PK/AGC/PKN	Homo sapiens	12471243
iEKPD-Hos-0310	Q6P5Z2	PKN3	ENSG00000160447.6	PK/AGC/PKN	Homo sapiens	12471243
iEKPD-Mum-0028	Q8BWW9	Pkn2	ENSMUSG00000004591.16	PK/AGC/PKN	Mus musculus	12471243
iEKPD-Mum-0198	Q8K045	Pkn3	ENSMUSG00000026785.14	PK/AGC/PKN	Mus musculus	12471243
iEKPD-Mum-0416	P70268	Pkn1	ENSMUSG00000057672.16	PK/AGC/PKN	Mus musculus	12471243
iEKPD-Cae-0178	Q18846	rskn-2	WBGene00008311	PK/AGC/RSK	Caenorhabditis elegans	12471243
iEKPD-Cae-0219	Q21734	rskn-1	WBGene00011352	PK/AGC/RSK	Caenorhabditis elegans	12471243
iEKPD-Cae-0239	Q9NAH6	rsks-1	WBGene00012929	PK/AGC/RSK	Caenorhabditis elegans	12471243
iEKPD-Cae-0294	G4S4W1	C56G2.5	WBGene00016980	PK/AGC/RSK	Caenorhabditis elegans	12471243
iEKPD-Cae-0389	Q21694	CELE_R04A9.7	WBGene00044281	PK/AGC/RSK	Caenorhabditis elegans	12471243
iEKPD-Drm-0202	Q9VR61	S6kII	FBgn0262866	PK/AGC/RSK	Drosophila melanogaster	12471243
iEKPD-Drm-0217	Q94533	S6k	FBgn0283472	PK/AGC/RSK	Drosophila melanogaster	12471243
iEKPD-Drm-0223	Q9V3I5	JIL-1	FBgn0020412	PK/AGC/RSK	Drosophila melanogaster	12471243
iEKPD-Hos-0057	Q15349	RPS6KA2	ENSG00000071242.11	PK/AGC/RSK	Homo sapiens	12471243
iEKPD-Hos-0061	Q9UK32	RPS6KA6	ENSG00000072133.10	PK/AGC/RSK	Homo sapiens	12471243
iEKPD-Hos-0099	O75582	RPS6KA5	ENSG00000100784.10	PK/AGC/RSK	Homo sapiens	12471243
iEKPD-Hos-0135	P23443	RPS6KB1	ENSG00000108443.13	PK/AGC/RSK	Homo sapiens	12471243
iEKPD-Hos-0168	Q15418	RPS6KA1	ENSG00000117676.13	PK/AGC/RSK	Homo sapiens	12471243
iEKPD-Hos-0316	O75676	RPS6KA4	ENSG00000162302.12	PK/AGC/RSK	Homo sapiens	12471243
iEKPD-Hos-0386	Q9UBS0	RPS6KB2	ENSG00000175634.14	PK/AGC/RSK	Homo sapiens	12471243
iEKPD-Hos-0390	P51812	RPS6KA3	ENSG00000177189.12	PK/AGC/RSK	Homo sapiens	12471243
iEKPD-Mum-0023	P18653	Rps6ka1	ENSMUSG00000003644.17	PK/AGC/RSK	Mus musculus	12471243
iEKPD-Mum-0091	Q8BSK8	Rps6kb1	ENSMUSG00000020516.15	PK/AGC/RSK	Mus musculus	12471243
iEKPD-Mum-0107	Q8C050	Rps6ka5	ENSMUSG00000021180.9	PK/AGC/RSK	Mus musculus	12471243
iEKPD-Mum-0139	Q9WUT3	Rps6ka2	ENSMUSG00000023809.9	PK/AGC/RSK	Mus musculus	12471243
iEKPD-Mum-0161	Q9Z1M4	Rps6kb2	ENSMUSG00000024830.16	PK/AGC/RSK	Mus musculus	12471243
iEKPD-Mum-0165	Q9Z2B9	Rps6ka4	ENSMUSG00000024952.12	PK/AGC/RSK	Mus musculus	12471243
iEKPD-Mum-0173	Q7TPS0	Rps6ka6	ENSMUSG00000025665.16	PK/AGC/RSK	Mus musculus	12471243
iEKPD-Mum-0274	P18654	Rps6ka3	ENSMUSG00000031309.15	PK/AGC/RSK	Mus musculus	12471243
iEKPD-Sac-0008	P38070	YPK3	YBR028C	PK/AGC/RSK	Saccharomyces cerevisiae	12471243
iEKPD-Sac-0016	P25341	KIN82	YCR091W	PK/AGC/RSK	Saccharomyces cerevisiae	12471243
iEKPD-Sac-0098	P53739	FPK1	YNR047W	PK/AGC/RSK	Saccharomyces cerevisiae	12471243
iEKPD-Cae-0196	Q20821	rskd-1	WBGene00010096	PK/AGC/RSKL	Caenorhabditis elegans	12471243
iEKPD-Drm-0149	Q9VEA9	Dmel\CG7156	FBgn0038588	PK/AGC/RSKL	Drosophila melanogaster	12471243
iEKPD-Hos-0230	Q96S38	RPS6KC1	ENSG00000136643.11	PK/AGC/RSKL	Homo sapiens	12471243
iEKPD-Hos-0435	Q9Y6S9	RPS6KL1	ENSG00000198208.11	PK/AGC/RSKL	Homo sapiens	12471243
iEKPD-Mum-0073	Q8R2S1	Rps6kl1	ENSMUSG00000019235.9	PK/AGC/RSKL	Mus musculus	12471243
iEKPD-Mum-0467	Q8BLK9	Rps6kc1	ENSMUSG00000089872.10	PK/AGC/RSKL	Mus musculus	12471243
iEKPD-Cae-0314	Q8MYQ1	F31E3.2	WBGene00017950	PK/AGC/RSKR	Caenorhabditis elegans	12471243
iEKPD-Drm-0218	Q9VWQ2	S6KL	FBgn0283473	PK/AGC/RSKR	Drosophila melanogaster	12471243
iEKPD-Hos-0348			ENSG00000167524.14	PK/AGC/RSKR	Homo sapiens	12471243
iEKPD-Mum-0333	Q5SYL1	Sgk494	ENSMUSG00000037593.11	PK/AGC/RSKR	Mus musculus	12471243
iEKPD-Cae-0128	Q2PJ68	sgk-1	WBGene00004789	PK/AGC/SGK	Caenorhabditis elegans	12471243
iEKPD-Hos-0100	Q9HBY8	SGK2	ENSG00000101049.14	PK/AGC/SGK	Homo sapiens	12471243
iEKPD-Hos-0115	Q96BR1	SGK3	ENSG00000104205.12	PK/AGC/SGK	Homo sapiens	12471243
iEKPD-Hos-0170	O00141	SGK1	ENSG00000118515.11	PK/AGC/SGK	Homo sapiens	12471243
iEKPD-Mum-0068	Q9QZS5	Sgk2	ENSMUSG00000017868.16	PK/AGC/SGK	Mus musculus	12471243
iEKPD-Mum-0078	Q9WVC6	Sgk1	ENSMUSG00000019970.15	PK/AGC/SGK	Mus musculus	12471243
iEKPD-Mum-0176	Q9ERE3	Sgk3	ENSMUSG00000025915.14	PK/AGC/SGK	Mus musculus	12471243
iEKPD-Cae-0207	Q21483	CELE_M03C11.1	WBGene00010838	PK/AGC/YANK	Caenorhabditis elegans	12471243
iEKPD-Drm-0175	Q9VN23	Dmel\CG32944	FBgn0052944	PK/AGC/YANK	Drosophila melanogaster	12471243
iEKPD-Hos-0289	Q9NY57	STK32B	ENSG00000152953.12	PK/AGC/YANK	Homo sapiens	12471243
iEKPD-Hos-0342	Q86UX6	STK32C	ENSG00000165752.16	PK/AGC/YANK	Homo sapiens	12471243
iEKPD-Hos-0359	Q8WU08	STK32A	ENSG00000169302.14	PK/AGC/YANK	Homo sapiens	12471243
iEKPD-Mum-0061	Q8QZV4	Stk32c	ENSMUSG00000015981.12	PK/AGC/YANK	Mus musculus	12471243
iEKPD-Mum-0233	Q9JJX8	Stk32b	ENSMUSG00000029123.8	PK/AGC/YANK	Mus musculus	12471243
iEKPD-Mum-0348	Q8BGW6	Stk32a	ENSMUSG00000039954.8	PK/AGC/YANK	Mus musculus	12471243
iEKPD-Cae-0019	Q18486	coq-8	WBGene00000767	PK/Atypical/ABC1	Caenorhabditis elegans	12471243
iEKPD-Cae-0179	O17735	CELE_D2023.6	WBGene00008410	PK/Atypical/ABC1	Caenorhabditis elegans	12471243
iEKPD-Cae-0368	Q9N534	CELE_Y32H12A.7	WBGene00021315	PK/Atypical/ABC1	Caenorhabditis elegans	12471243
iEKPD-Drm-0134	Q9W133	Adck	FBgn0035039	PK/Atypical/ABC1	Drosophila melanogaster	12471243
iEKPD-Drm-0137	Q9VTG5	Dmel\CG7616	FBgn0036142	PK/Atypical/ABC1	Drosophila melanogaster	12471243
iEKPD-Drm-0172	Q9VYI6	Dmel\CG32649	FBgn0052649	PK/Atypical/ABC1	Drosophila melanogaster	12471243
iEKPD-Hos-0036	Q86TW2	ADCK1	ENSG00000063761.15	PK/Atypical/ABC1	Homo sapiens	12471243
iEKPD-Hos-0185	Q96D53	COQ8B	ENSG00000123815.11	PK/Atypical/ABC1	Homo sapiens	12471243
iEKPD-Hos-0211	Q7Z695	ADCK2	ENSG00000133597.10	PK/Atypical/ABC1	Homo sapiens	12471243
iEKPD-Hos-0322	Q8NI60	COQ8A	ENSG00000163050.16	PK/Atypical/ABC1	Homo sapiens	12471243
iEKPD-Hos-0378	Q3MIX3	ADCK5	ENSG00000173137.11	PK/Atypical/ABC1	Homo sapiens	12471243
iEKPD-Mum-0024	Q566J8	Coq8b	ENSMUSG00000003762.13	PK/Atypical/ABC1	Mus musculus	12471243
iEKPD-Mum-0104	Q9D0L4	Adck1	ENSMUSG00000021044.15	PK/Atypical/ABC1	Mus musculus	12471243
iEKPD-Mum-0127	Q80V03	Adck5	ENSMUSG00000022550.17	PK/Atypical/ABC1	Mus musculus	12471243
iEKPD-Mum-0189	Q60936	Coq8a	ENSMUSG00000026489.13	PK/Atypical/ABC1	Mus musculus	12471243
iEKPD-Mum-0384	Q6NSR3	Adck2	ENSMUSG00000046947.12	PK/Atypical/ABC1	Mus musculus	12471243
iEKPD-Sac-0039	P27697	COQ8	YGL119W	PK/Atypical/ABC1	Saccharomyces cerevisiae	12471243
iEKPD-Sac-0084	Q06567	MCP2	YLR253W	PK/Atypical/ABC1	Saccharomyces cerevisiae	12471243
iEKPD-Sac-0112	Q02981	YPL109C	YPL109C	PK/Atypical/ABC1	Saccharomyces cerevisiae	12471243
iEKPD-Cae-0026	O01991	efk-1	WBGene00001160	PK/Atypical/Alpha	Caenorhabditis elegans	12471243
iEKPD-Hos-0065	Q96QP1	ALPK1	ENSG00000073331.17	PK/Atypical/Alpha	Homo sapiens	12471243
iEKPD-Hos-0087	Q96QT4	TRPM7	ENSG00000092439.13	PK/Atypical/Alpha	Homo sapiens	12471243
iEKPD-Hos-0113	O00418	EEF2K	ENSG00000103319.11	PK/Atypical/Alpha	Homo sapiens	12471243
iEKPD-Hos-0171	Q9BX84	TRPM6	ENSG00000119121.21	PK/Atypical/Alpha	Homo sapiens	12471243
iEKPD-Hos-0229	Q96L96	ALPK3	ENSG00000136383.6	PK/Atypical/Alpha	Homo sapiens	12471243
iEKPD-Hos-0442	Q86TB3	ALPK2	ENSG00000198796.6	PK/Atypical/Alpha	Homo sapiens	12471243
iEKPD-Mum-0159	Q8CIR4	Trpm6	ENSMUSG00000024727.8	PK/Atypical/Alpha	Mus musculus	12471243
iEKPD-Mum-0205	Q923J1	Trpm7	ENSMUSG00000027365.14	PK/Atypical/Alpha	Mus musculus	12471243
iEKPD-Mum-0212	Q9CXB8	Alpk1	ENSMUSG00000028028.11	PK/Atypical/Alpha	Mus musculus	12471243
iEKPD-Mum-0299	Q91ZB0	Alpk2	ENSMUSG00000032845.15	PK/Atypical/Alpha	Mus musculus	12471243
iEKPD-Mum-0318	O08796	Eef2k	ENSMUSG00000035064.17	PK/Atypical/Alpha	Mus musculus	12471243
iEKPD-Mum-0342	Q924C5	Alpk3	ENSMUSG00000038763.12	PK/Atypical/Alpha	Mus musculus	12471243
iEKPD-Drm-0227	X2JC00	RhoGAP1A	FBgn0025836	PK/Atypical/BCR	Drosophila melanogaster	12471243
iEKPD-Hos-0473	P11274	BCR	ENSG00000186716.20	PK/Atypical/BCR	Homo sapiens	12471243
iEKPD-Mum-0482	Q6PAJ1	Bcr	ENSMUSG00000009681.10	PK/Atypical/BCR	Mus musculus	12471243
iEKPD-Cae-0397	A0A0K3AWB8	bet-2	WBGene00010199	PK/Atypical/BRD	Caenorhabditis elegans	12471243
iEKPD-Cae-0398	O76561	CELE_F13C5.2	WBGene00017423	PK/Atypical/BRD	Caenorhabditis elegans	12471243
iEKPD-Cae-0399	Q95Y80	bet-1	WBGene00022473	PK/Atypical/BRD	Caenorhabditis elegans	12471243
iEKPD-Drm-0224	P13709	fs(1)h	FBgn0004656	PK/Atypical/BRD	Drosophila melanogaster	12471243
iEKPD-Hos-0468	Q58F21	BRDT	ENSG00000137948.18	PK/Atypical/BRD	Homo sapiens	12471243
iEKPD-Hos-0469	O60885	BRD4	ENSG00000141867.17	PK/Atypical/BRD	Homo sapiens	12471243
iEKPD-Hos-0472	Q15059	BRD3	ENSG00000169925.16	PK/Atypical/BRD	Homo sapiens	12471243
iEKPD-Hos-0475	P25440	BRD2	ENSG00000204256.12	PK/Atypical/BRD	Homo sapiens	12471243
iEKPD-Mum-0483	Q9ESU6	Brd4	ENSMUSG00000024002.16	PK/Atypical/BRD	Mus musculus	12471243
iEKPD-Mum-0484	Q7JJ13	Brd2	ENSMUSG00000024335.19	PK/Atypical/BRD	Mus musculus	12471243
iEKPD-Mum-0485	Q8K2F0	Brd3	ENSMUSG00000026918.16	PK/Atypical/BRD	Mus musculus	12471243
iEKPD-Mum-0487	Q91Y44	Brdt	ENSMUSG00000029279.15	PK/Atypical/BRD	Mus musculus	12471243
iEKPD-Drm-0228	Q960W0	BcDNA:LD32258	FBgn0051643	PK/Atypical/FAST	Drosophila melanogaster	12471243
iEKPD-Hos-0471	Q14296	FASTK	ENSG00000164896.19	PK/Atypical/FAST	Homo sapiens	12471243
iEKPD-Mum-0486	Q9JIX9	Fastk	ENSMUSG00000028959.14	PK/Atypical/FAST	Mus musculus	12471243
iEKPD-Hos-0476	P49842	STK19	ENSG00000204344.14	PK/Atypical/G11	Homo sapiens	12471243
iEKPD-Mum-0491	Q9JHN8	Stk19	ENSMUSG00000061207.11	PK/Atypical/G11	Mus musculus	12471243
iEKPD-Hos-a003	P19367	HK1	ENSG00000156515.21	PK/Atypical/HK	Homo sapiens	29463470
iEKPD-Sac-a001	P04807	HXK2	YGL253W	PK/Atypical/HK	Saccharomyces cerevisiae	29463470
iEKPD-Hos-a002	P50053-2	KHK	ENSG00000138030.12	PK/Atypical/KHK-A	Homo sapiens	29463470
iEKPD-Cae-0388	Q02332	pdhk-2	WBGene00022719	PK/Atypical/PDHK	Caenorhabditis elegans	12471243
iEKPD-Drm-0065	P91622	Pdk	FBgn0017558	PK/Atypical/PDHK	Drosophila melanogaster	12471243
iEKPD-Hos-0003	Q16654	PDK4	ENSG00000004799.7	PK/Atypical/PDHK	Homo sapiens	12471243
iEKPD-Hos-0004	Q15119	PDK2	ENSG00000005882.11	PK/Atypical/PDHK	Homo sapiens	12471243
iEKPD-Hos-0048	Q15120	PDK3	ENSG00000067992.12	PK/Atypical/PDHK	Homo sapiens	12471243
iEKPD-Hos-0114	O14874	BCKDK	ENSG00000103507.13	PK/Atypical/PDHK	Homo sapiens	12471243
iEKPD-Hos-0285	Q15118	PDK1	ENSG00000152256.13	PK/Atypical/PDHK	Homo sapiens	12471243
iEKPD-Mum-0045	Q8BFP9	Pdk1	ENSMUSG00000006494.11	PK/Atypical/PDHK	Mus musculus	12471243
iEKPD-Mum-0074	O70571	Pdk4	ENSMUSG00000019577.6	PK/Atypical/PDHK	Mus musculus	12471243
iEKPD-Mum-0261	O55028	Bckdk	ENSMUSG00000030802.14	PK/Atypical/PDHK	Mus musculus	12471243
iEKPD-Mum-0320	Q922H2	Pdk3	ENSMUSG00000035232.8	PK/Atypical/PDHK	Mus musculus	12471243
iEKPD-Mum-0343	Q9JK42	Pdk2	ENSMUSG00000038967.13	PK/Atypical/PDHK	Mus musculus	12471243
iEKPD-Sac-0057	P40530	PKP1	YIL042C	PK/Atypical/PDHK	Saccharomyces cerevisiae	12471243
iEKPD-Hos-a005	P00558	PGK1	ENSG00000102144.13	PK/Atypical/PGK1	Homo sapiens	29463470, 28238651
iEKPD-Cae-0006	Q22258	atl-1	WBGene00000226	PK/Atypical/PIKK	Caenorhabditis elegans	12471243
iEKPD-Cae-0007	Q9N3Q4	atm-1	WBGene00000227	PK/Atypical/PIKK	Caenorhabditis elegans	12471243
iEKPD-Cae-0082	Q95Q95	let-363	WBGene00002583	PK/Atypical/PIKK	Caenorhabditis elegans	12471243
iEKPD-Cae-0131	O01510	smg-1	WBGene00004879	PK/Atypical/PIKK	Caenorhabditis elegans	12471243
iEKPD-Cae-0156	G5EEV2	trr-1	WBGene00007028	PK/Atypical/PIKK	Caenorhabditis elegans	12471243
iEKPD-Drm-0028	Q9VXG8	mei-41	FBgn0004367	PK/Atypical/PIKK	Drosophila melanogaster	12471243
iEKPD-Drm-0073	Q9VK45	Tor	FBgn0021796	PK/Atypical/PIKK	Drosophila melanogaster	12471243
iEKPD-Drm-0164	Q5EAK6	tefu	FBgn0045035	PK/Atypical/PIKK	Drosophila melanogaster	12471243
iEKPD-Drm-0178	Q8I8U7	Nipped-A	FBgn0053554	PK/Atypical/PIKK	Drosophila melanogaster	12471243
iEKPD-Drm-0206	Q70PP2	nonC	FBgn0263968	PK/Atypical/PIKK	Drosophila melanogaster	12471243
iEKPD-Hos-0279	Q13315	ATM	ENSG00000149311.18	PK/Atypical/PIKK	Homo sapiens	12471243
iEKPD-Hos-0301	Q96Q15	SMG1	ENSG00000157106.16	PK/Atypical/PIKK	Homo sapiens	12471243
iEKPD-Hos-0384	Q13535	ATR	ENSG00000175054.14	PK/Atypical/PIKK	Homo sapiens	12471243
iEKPD-Hos-0428	Q9Y4A5	TRRAP	ENSG00000196367.12	PK/Atypical/PIKK	Homo sapiens	12471243
iEKPD-Hos-0441	P42345	MTOR	ENSG00000198793.12	PK/Atypical/PIKK	Homo sapiens	12471243
iEKPD-Hos-0458	P78527	PRKDC	ENSG00000253729.7	PK/Atypical/PIKK	Homo sapiens	12471243
iEKPD-Mum-0130	P97313	Prkdc	ENSMUSG00000022672.8	PK/Atypical/PIKK	Mus musculus	12471243
iEKPD-Mum-0230	Q9JLN9	Mtor	ENSMUSG00000028991.15	PK/Atypical/PIKK	Mus musculus	12471243
iEKPD-Mum-0259	Q8BKX6	Smg1	ENSMUSG00000030655.15	PK/Atypical/PIKK	Mus musculus	12471243
iEKPD-Mum-0290	Q9JKK8	Atr	ENSMUSG00000032409.15	PK/Atypical/PIKK	Mus musculus	12471243
iEKPD-Mum-0311	Q62388	Atm	ENSMUSG00000034218.15	PK/Atypical/PIKK	Mus musculus	12471243
iEKPD-Mum-0379	Q80YV3	Trrap	ENSMUSG00000045482.16	PK/Atypical/PIKK	Mus musculus	12471243
iEKPD-Sac-0006	P38110	TEL1	YBL088C	PK/Atypical/PIKK	Saccharomyces cerevisiae	12471243
iEKPD-Sac-0010	P38111	MEC1	YBR136W	PK/Atypical/PIKK	Saccharomyces cerevisiae	12471243
iEKPD-Sac-0052	P38811	TRA1	YHR099W	PK/Atypical/PIKK	Saccharomyces cerevisiae	12471243
iEKPD-Sac-0068	P35169	TOR1	YJR066W	PK/Atypical/PIKK	Saccharomyces cerevisiae	12471243
iEKPD-Sac-0079	P32600	TOR2	YKL203C	PK/Atypical/PIKK	Saccharomyces cerevisiae	12471243
iEKPD-Cae-0787	B7WNA0	pyk-1	WBGene00009126	PK/Atypical/PKM2;PPBD/pY/Other	Caenorhabditis elegans	12471243
iEKPD-Drm-0611	O62619	PyK	FBgn0267385	PK/Atypical/PKM2;PPBD/pY/Other	Drosophila melanogaster	12471243
iEKPD-Hos-a006	P14618-1	PKM	ENSG00000067225.17	PK/Atypical/PKM2;PPBD/pY/Other	Homo sapiens	28917293, 29463470, 23134684, 23134684
iEKPD-Cae-0247	Q95Q34	riok-2	WBGene00013688	PK/Atypical/RIO	Caenorhabditis elegans	12471243
iEKPD-Cae-0261	P34649	riok-3	WBGene00014012	PK/Atypical/RIO	Caenorhabditis elegans	12471243
iEKPD-Cae-0340	O44959	riok-1	WBGene00019698	PK/Atypical/RIO	Caenorhabditis elegans	12471243
iEKPD-Drm-0117	Q9VR42	Dmel\CG3008	FBgn0031643	PK/Atypical/RIO	Drosophila melanogaster	12471243
iEKPD-Drm-0138	Q9VTL5	RIOK1	FBgn0036187	PK/Atypical/RIO	Drosophila melanogaster	12471243
iEKPD-Drm-0156	Q9VBU2	RIOK2	FBgn0039306	PK/Atypical/RIO	Drosophila melanogaster	12471243
iEKPD-Hos-0030	Q9BVS4	RIOK2	ENSG00000058729.10	PK/Atypical/RIO	Homo sapiens	12471243
iEKPD-Hos-0106	O14730	RIOK3	ENSG00000101782.14	PK/Atypical/RIO	Homo sapiens	12471243
iEKPD-Hos-0186	Q9BRS2	RIOK1	ENSG00000124784.8	PK/Atypical/RIO	Homo sapiens	12471243
iEKPD-Mum-0112	Q922Q2	Riok1	ENSMUSG00000021428.9	PK/Atypical/RIO	Mus musculus	12471243
iEKPD-Mum-0153	Q9DBU3	Riok3	ENSMUSG00000024404.6	PK/Atypical/RIO	Mus musculus	12471243
iEKPD-Mum-0480	Q9CQS5	Riok2	ENSMUSG00000023852.13	PK/Atypical/RIO	Mus musculus	12471243
iEKPD-Sac-0094	P40160	RIO2	YNL207W	PK/Atypical/RIO	Saccharomyces cerevisiae	12471243
iEKPD-Sac-0105	Q12196	RIO1	YOR119C	PK/Atypical/RIO	Saccharomyces cerevisiae	12471243
iEKPD-Cae-0396	G5EGM3	taf-1	WBGene00006382	PK/Atypical/TAF1	Caenorhabditis elegans	12471243
iEKPD-Drm-0225	P51123	Taf1	FBgn0010355	PK/Atypical/TAF1	Drosophila melanogaster	12471243
iEKPD-Hos-0465	Q8IZX4	TAF1L	ENSG00000122728.6	PK/Atypical/TAF1	Homo sapiens	12471243
iEKPD-Hos-0470	P21675	TAF1	ENSG00000147133.15	PK/Atypical/TAF1	Homo sapiens	12471243
iEKPD-Mum-0489	Q80UV9	Taf1	ENSMUSG00000031314.18	PK/Atypical/TAF1	Mus musculus	12471243
iEKPD-Sac-0125	P46677	TAF1	YGR274C	PK/Atypical/TAF1	Saccharomyces cerevisiae	12471243
iEKPD-Drm-0226	A0A0B4KGE5	bon	FBgn0023097	PK/Atypical/TIF1	Drosophila melanogaster	12471243
iEKPD-Hos-0466	O15164	TRIM24	ENSG00000122779.17	PK/Atypical/TIF1	Homo sapiens	12471243
iEKPD-Hos-0467	Q13263	TRIM28	ENSG00000130726.11	PK/Atypical/TIF1	Homo sapiens	12471243
iEKPD-Hos-0474	Q9UPN9	TRIM33	ENSG00000197323.11	PK/Atypical/TIF1	Homo sapiens	12471243
iEKPD-Mum-0481	Q62318	Trim28	ENSMUSG00000005566.14	PK/Atypical/TIF1	Mus musculus	12471243
iEKPD-Mum-0488	Q64127	Trim24	ENSMUSG00000029833.17	PK/Atypical/TIF1	Mus musculus	12471243
iEKPD-Mum-0490	Q99PP7	Trim33	ENSMUSG00000033014.12	PK/Atypical/TIF1	Mus musculus	12471243
iEKPD-Hos-0198	Q9BYT3	STK33	ENSG00000130413.15	PK/CAMK/CAMK_Unique	Homo sapiens	12471243
iEKPD-Hos-0426	Q8N2I9	STK40	ENSG00000196182.10	PK/CAMK/CAMK_Unique	Homo sapiens	12471243
iEKPD-Mum-0267	Q924X7	Stk33	ENSMUSG00000031027.15	PK/CAMK/CAMK_Unique	Mus musculus	12471243
iEKPD-Mum-0367	Q7TNL3	Stk40	ENSMUSG00000042608.15	PK/CAMK/CAMK_Unique	Mus musculus	12471243
iEKPD-Sac-0071	P28708	PRR1	YKL116C	PK/CAMK/CAMK_Unique	Saccharomyces cerevisiae	12471243
iEKPD-Sac-0077	P36003	NNK1	YKL171W	PK/CAMK/CAMK_Unique	Saccharomyces cerevisiae	12471243
iEKPD-Sac-0089	Q03533	TDA1	YMR291W	PK/CAMK/CAMK_Unique	Saccharomyces cerevisiae	12471243
iEKPD-Sac-0288	P24719	MEK1	YOR351C	PK/CAMK/CAMK_Unique;PPBD/p(S/T)/FHA	Saccharomyces cerevisiae	12471243, 23047948
iEKPD-Cae-0018	Q9TXJ0	cmk-1	WBGene00000553	PK/CAMK/CAMK1	Caenorhabditis elegans	12471243
iEKPD-Drm-0061	Q7JMV3	CaMKI	FBgn0016126	PK/CAMK/CAMK1	Drosophila melanogaster	12471243
iEKPD-Hos-0010	Q96NX5	CAMK1G	ENSG00000008118.9	PK/CAMK/CAMK1	Homo sapiens	12471243
iEKPD-Hos-0201	Q6P2M8	PNCK	ENSG00000130822.15	PK/CAMK/CAMK1	Homo sapiens	12471243
iEKPD-Hos-0214	Q14012	CAMK1	ENSG00000134072.10	PK/CAMK/CAMK1	Homo sapiens	12471243
iEKPD-Hos-0287	Q16566	CAMK4	ENSG00000152495.10	PK/CAMK/CAMK1	Homo sapiens	12471243
iEKPD-Hos-0332	Q8NCB2	CAMKV	ENSG00000164076.16	PK/CAMK/CAMK1	Homo sapiens	12471243
iEKPD-Hos-0406	Q8IU85	CAMK1D	ENSG00000183049.12	PK/CAMK/CAMK1	Homo sapiens	12471243
iEKPD-Mum-0011	Q9QYK9	Pnck	ENSMUSG00000002012.13	PK/CAMK/CAMK1	Mus musculus	12471243
iEKPD-Mum-0062	Q91VB2	Camk1g	ENSMUSG00000016179.11	PK/CAMK/CAMK1	Mus musculus	12471243
iEKPD-Mum-0253	Q91YS8	Camk1	ENSMUSG00000030272.15	PK/CAMK/CAMK1	Mus musculus	12471243
iEKPD-Mum-0301	Q3UHL1	Camkv	ENSMUSG00000032936.13	PK/CAMK/CAMK1	Mus musculus	12471243
iEKPD-Mum-0338	P08414	Camk4	ENSMUSG00000038128.6	PK/CAMK/CAMK1	Mus musculus	12471243
iEKPD-Mum-0345	Q8BW96	Camk1d	ENSMUSG00000039145.16	PK/CAMK/CAMK1	Mus musculus	12471243
iEKPD-Sac-0036	P27466	CMK1	YFR014C	PK/CAMK/CAMK1	Saccharomyces cerevisiae	12471243
iEKPD-Sac-0040	P38622	RCK1	YGL158W	PK/CAMK/CAMK1	Saccharomyces cerevisiae	12471243
iEKPD-Sac-0083	P38623	RCK2	YLR248W	PK/CAMK/CAMK1	Saccharomyces cerevisiae	12471243
iEKPD-Sac-0099	P22517	CMK2	YOL016C	PK/CAMK/CAMK1	Saccharomyces cerevisiae	12471243
iEKPD-Cae-0141	O62305	unc-43	WBGene00006779	PK/CAMK/CAMK2	Caenorhabditis elegans	12471243
iEKPD-Drm-0210	Q00168	CaMKII	FBgn0264607	PK/CAMK/CAMK2	Drosophila melanogaster	12471243
iEKPD-Hos-0029	Q13554	CAMK2B	ENSG00000058404.19	PK/CAMK/CAMK2	Homo sapiens	12471243
iEKPD-Hos-0054	Q9UQM7	CAMK2A	ENSG00000070808.15	PK/CAMK/CAMK2	Homo sapiens	12471243
iEKPD-Hos-0269	Q13557	CAMK2D	ENSG00000145349.16	PK/CAMK/CAMK2	Homo sapiens	12471243
iEKPD-Hos-0277	Q13555	CAMK2G	ENSG00000148660.20	PK/CAMK/CAMK2	Homo sapiens	12471243
iEKPD-Mum-0118	Q923T9	Camk2g	ENSMUSG00000021820.18	PK/CAMK/CAMK2	Mus musculus	12471243
iEKPD-Mum-0156	P11798	Camk2a	ENSMUSG00000024617.16	PK/CAMK/CAMK2	Mus musculus	12471243
iEKPD-Mum-0406	Q6PHZ2	Camk2d	ENSMUSG00000053819.16	PK/CAMK/CAMK2	Mus musculus	12471243
iEKPD-Mum-0417	P28652	Camk2b	ENSMUSG00000057897.14	PK/CAMK/CAMK2	Mus musculus	12471243
iEKPD-Cae-0016	Q9N3Z3	chk-1	WBGene00000498	PK/CAMK/CAMKL	Caenorhabditis elegans	12471243
iEKPD-Cae-0076	Q21017	kin-29	WBGene00002210	PK/CAMK/CAMKL	Caenorhabditis elegans	12471243
iEKPD-Cae-0106	Q9TW45	par-1	WBGene00003916	PK/CAMK/CAMKL	Caenorhabditis elegans	12471243
iEKPD-Cae-0107	Q9GN62	par-4	WBGene00003919	PK/CAMK/CAMKL	Caenorhabditis elegans	12471243
iEKPD-Cae-0123	Q19469	sad-1	WBGene00004719	PK/CAMK/CAMKL	Caenorhabditis elegans	12471243
iEKPD-Cae-0143	H2KYA5	unc-82	WBGene00006814	PK/CAMK/CAMKL	Caenorhabditis elegans	12471243
iEKPD-Cae-0194	O17879	CELE_F49C5.4	WBGene00009867	PK/CAMK/CAMKL	Caenorhabditis elegans	12471243
iEKPD-Cae-0238	Q9NF25	CELE_Y43D4A.6	WBGene00012792	PK/CAMK/CAMKL	Caenorhabditis elegans	12471243
iEKPD-Cae-0259	G5EFV2	CELE_ZK524.4	WBGene00013994	PK/CAMK/CAMKL	Caenorhabditis elegans	12471243
iEKPD-Cae-0298	Q965F6	kin-33	WBGene00017083	PK/CAMK/CAMKL	Caenorhabditis elegans	12471243
iEKPD-Cae-0309	Q9TXI1	CELE_F23C8.8	WBGene00017737	PK/CAMK/CAMKL	Caenorhabditis elegans	12471243
iEKPD-Cae-0342	P45894	aak-1	WBGene00019801	PK/CAMK/CAMKL	Caenorhabditis elegans	12471243
iEKPD-Cae-0343	Q86S44	CELE_R02C2.6	WBGene00019814	PK/CAMK/CAMKL	Caenorhabditis elegans	12471243
iEKPD-Cae-0344	O44546	kin-34	WBGene00019815	PK/CAMK/CAMKL	Caenorhabditis elegans	12471243
iEKPD-Cae-0345	O44547	CELE_R02C2.1	WBGene00019817	PK/CAMK/CAMKL	Caenorhabditis elegans	12471243
iEKPD-Cae-0352	Q95ZQ4	aak-2	WBGene00020142	PK/CAMK/CAMKL	Caenorhabditis elegans	12471243
iEKPD-Cae-0363	U4PR86	pig-1	WBGene00021012	PK/CAMK/CAMKL	Caenorhabditis elegans	12471243
iEKPD-Drm-0077	O18645	AMPKalpha	FBgn0023169	PK/CAMK/CAMKL	Drosophila melanogaster	12471243
iEKPD-Drm-0085	Q9W532	Sik2	FBgn0025625	PK/CAMK/CAMKL	Drosophila melanogaster	12471243
iEKPD-Drm-0089	Q9VGQ0	KP78b	FBgn0026063	PK/CAMK/CAMKL	Drosophila melanogaster	12471243
iEKPD-Drm-0090	Q9VGP9	KP78a	FBgn0026064	PK/CAMK/CAMKL	Drosophila melanogaster	12471243
iEKPD-Drm-0114	Q9VPW3	anon-WO0257455.15	FBgn0031299	PK/CAMK/CAMKL	Drosophila melanogaster	12471243
iEKPD-Drm-0129	Q0E981	CG8485	FBgn0033915	PK/CAMK/CAMKL	Drosophila melanogaster	12471243
iEKPD-Drm-0132	Q95SH0	Pask	FBgn0034950	PK/CAMK/CAMKL	Drosophila melanogaster	12471243
iEKPD-Drm-0140	Q9VUV4	sff	FBgn0036544	PK/CAMK/CAMKL	Drosophila melanogaster	12471243
iEKPD-Drm-0148	Q8T9L5	Lkb1	FBgn0038167	PK/CAMK/CAMKL	Drosophila melanogaster	12471243
iEKPD-Drm-0189	A1ZBL9	par-1	FBgn0260934	PK/CAMK/CAMKL	Drosophila melanogaster	12471243
iEKPD-Drm-0192	O61661	grp	FBgn0261278	PK/CAMK/CAMKL	Drosophila melanogaster	12471243
iEKPD-Drm-0200	A1ZBC4	Sik3	FBgn0262103	PK/CAMK/CAMKL	Drosophila melanogaster	12471243
iEKPD-Drm-0201	A0A0B4KFP5	Dmel\CG43143	FBgn0262617	PK/CAMK/CAMKL	Drosophila melanogaster	12471243
iEKPD-Hos-0008	Q96L34	MARK4	ENSG00000007047.14	PK/CAMK/CAMKL	Homo sapiens	12471243
iEKPD-Hos-0063	Q7KZI7	MARK2	ENSG00000072518.20	PK/CAMK/CAMKL	Homo sapiens	12471243
iEKPD-Hos-0067	O60285	NUAK1	ENSG00000074590.13	PK/CAMK/CAMKL	Homo sapiens	12471243
iEKPD-Hos-0068	P27448	MARK3	ENSG00000075413.17	PK/CAMK/CAMKL	Homo sapiens	12471243
iEKPD-Hos-0158	Q96RG2	PASK	ENSG00000115687.13	PK/CAMK/CAMKL	Homo sapiens	12471243
iEKPD-Hos-0163	Q9P0L2	MARK1	ENSG00000116141.15	PK/CAMK/CAMKL	Homo sapiens	12471243
iEKPD-Hos-0169	Q15831	STK11	ENSG00000118046.14	PK/CAMK/CAMKL	Homo sapiens	12471243
iEKPD-Hos-0204	Q13131	PRKAA1	ENSG00000132356.11	PK/CAMK/CAMKL	Homo sapiens	12471243
iEKPD-Hos-0255	P57058	HUNK	ENSG00000142149.8	PK/CAMK/CAMKL	Homo sapiens	12471243
iEKPD-Hos-0256	P57059	SIK1	ENSG00000142178.7	PK/CAMK/CAMKL	Homo sapiens	12471243
iEKPD-Hos-0280	O14757	CHEK1	ENSG00000149554.12	PK/CAMK/CAMKL	Homo sapiens	12471243
iEKPD-Hos-0311	Q8TDC3	BRSK1	ENSG00000160469.16	PK/CAMK/CAMKL	Homo sapiens	12471243
iEKPD-Hos-0313	Q9Y2K2	SIK3	ENSG00000160584.15	PK/CAMK/CAMKL	Homo sapiens	12471243
iEKPD-Hos-0317	P54646	PRKAA2	ENSG00000162409.10	PK/CAMK/CAMKL	Homo sapiens	12471243
iEKPD-Hos-0327	Q9H093	NUAK2	ENSG00000163545.8	PK/CAMK/CAMKL	Homo sapiens	12471243
iEKPD-Hos-0331	Q9NRH2	SNRK	ENSG00000163788.13	PK/CAMK/CAMKL	Homo sapiens	12471243
iEKPD-Hos-0340	Q14680	MELK	ENSG00000165304.7	PK/CAMK/CAMKL	Homo sapiens	12471243
iEKPD-Hos-0364	Q9H0K1	SIK2	ENSG00000170145.4	PK/CAMK/CAMKL	Homo sapiens	12471243
iEKPD-Hos-0383	Q8IWQ3	BRSK2	ENSG00000174672.15	PK/CAMK/CAMKL	Homo sapiens	12471243
iEKPD-Hos-0391	Q8IY84	NIM1K	ENSG00000177453.7	PK/CAMK/CAMKL	Homo sapiens	12471243
iEKPD-Mum-0018	Q9WTK7	Stk11	ENSMUSG00000003068.16	PK/CAMK/CAMKL	Mus musculus	12471243
iEKPD-Mum-0047	Q03141	Mark3	ENSMUSG00000007411.16	PK/CAMK/CAMKL	Mus musculus	12471243
iEKPD-Mum-0053	Q8BZN4	Nuak2	ENSMUSG00000009772.15	PK/CAMK/CAMKL	Mus musculus	12471243
iEKPD-Mum-0080	Q641K5	Nuak1	ENSMUSG00000020032.14	PK/CAMK/CAMKL	Mus musculus	12471243
iEKPD-Mum-0144	Q60670	Sik1	ENSMUSG00000024042.6	PK/CAMK/CAMKL	Mus musculus	12471243
iEKPD-Mum-0166	Q05512	Mark2	ENSMUSG00000024969.15	PK/CAMK/CAMKL	Mus musculus	12471243
iEKPD-Mum-0185	Q8CEE6	Pask	ENSMUSG00000026274.11	PK/CAMK/CAMKL	Mus musculus	12471243
iEKPD-Mum-0192	Q8VHJ5	Mark1	ENSMUSG00000026620.11	PK/CAMK/CAMKL	Mus musculus	12471243
iEKPD-Mum-0220	Q8BRK8	Prkaa2	ENSMUSG00000028518.8	PK/CAMK/CAMKL	Mus musculus	12471243
iEKPD-Mum-0255	Q8CIP4	Mark4	ENSMUSG00000030397.10	PK/CAMK/CAMKL	Mus musculus	12471243
iEKPD-Mum-0284	O35280	Chek1	ENSMUSG00000032113.16	PK/CAMK/CAMKL	Mus musculus	12471243
iEKPD-Mum-0310	Q6P4S6	Sik3	ENSMUSG00000034135.15	PK/CAMK/CAMKL	Mus musculus	12471243
iEKPD-Mum-0322	Q5RJI5	Brsk1	ENSMUSG00000035390.16	PK/CAMK/CAMKL	Mus musculus	12471243
iEKPD-Mum-0324	Q61846	Melk	ENSMUSG00000035683.13	PK/CAMK/CAMKL	Mus musculus	12471243
iEKPD-Mum-0329	Q8CFH6	Sik2	ENSMUSG00000037112.16	PK/CAMK/CAMKL	Mus musculus	12471243
iEKPD-Mum-0339	Q8VDU5	Snrk	ENSMUSG00000038145.17	PK/CAMK/CAMKL	Mus musculus	12471243
iEKPD-Mum-0374	Q8BWE1	1810024B03Rik	ENSMUSG00000044145.2	PK/CAMK/CAMKL	Mus musculus	12471243
iEKPD-Mum-0375	Q8C0V7	Stk-ps2	ENSMUSG00000044457	PK/CAMK/CAMKL	Mus musculus	12471243
iEKPD-Mum-0390	Q5EG47	Prkaa1	ENSMUSG00000050697.9	PK/CAMK/CAMKL	Mus musculus	12471243
iEKPD-Mum-0402	Q69Z98	Brsk2	ENSMUSG00000053046.15	PK/CAMK/CAMKL	Mus musculus	12471243
iEKPD-Mum-0404	O88866	Hunk	ENSMUSG00000053414.7	PK/CAMK/CAMKL	Mus musculus	12471243
iEKPD-Mum-0429	Q8C0X8		ENSMUSG00000061525.2	PK/CAMK/CAMKL	Mus musculus	12471243
iEKPD-Mum-0444	A0AUV4	Gm7168	ENSMUSG00000067941.5	PK/CAMK/CAMKL	Mus musculus	12471243
iEKPD-Mum-0451	Q9QYZ3	Smok2b	ENSMUSG00000073457.4	PK/CAMK/CAMKL	Mus musculus	12471243
iEKPD-Mum-0452	Q9QYZ6	Smok2a	ENSMUSG00000073458.1	PK/CAMK/CAMKL	Mus musculus	12471243
iEKPD-Mum-0461	C0HKC9	Smok3b	ENSMUSG00000075599.4	PK/CAMK/CAMKL	Mus musculus	12471243
iEKPD-Mum-0464	A2AQX6	Gm14151	ENSMUSG00000079005.3	PK/CAMK/CAMKL	Mus musculus	12471243
iEKPD-Mum-0465	A0JLX3	Smok4a	ENSMUSG00000079711	PK/CAMK/CAMKL	Mus musculus	12471243
iEKPD-Mum-0469	E9Q3Y8	Gm6811	ENSMUSG00000091550.1	PK/CAMK/CAMKL	Mus musculus	12471243
iEKPD-Mum-0470	Q3UTA8	Gm4567	ENSMUSG00000094682.2	PK/CAMK/CAMKL	Mus musculus	12471243
iEKPD-Mum-0471	Q3UT86	Gm5891	ENSMUSG00000095683.2	PK/CAMK/CAMKL	Mus musculus	12471243
iEKPD-Mum-0472	Q8BHI9	Nim1k	ENSMUSG00000095930.1	PK/CAMK/CAMKL	Mus musculus	12471243
iEKPD-Mum-0473	J3QK59	Gm6176	ENSMUSG00000096283.2	PK/CAMK/CAMKL	Mus musculus	12471243
iEKPD-Mum-0479	J3KMT3	Gm6882	ENSMUSG00000109516.1	PK/CAMK/CAMKL	Mus musculus	12471243
iEKPD-Sac-0001	P31374	PSK1	YAL017W	PK/CAMK/CAMKL	Saccharomyces cerevisiae	12471243
iEKPD-Sac-0012	P38147	CHK1	YBR274W	PK/CAMK/CAMKL	Saccharomyces cerevisiae	12471243
iEKPD-Sac-0013	P25389	KCC4	YCL024W	PK/CAMK/CAMKL	Saccharomyces cerevisiae	12471243
iEKPD-Sac-0024	P13185	KIN1	YDR122W	PK/CAMK/CAMKL	Saccharomyces cerevisiae	12471243
iEKPD-Sac-0028	P06782	SNF1	YDR477W	PK/CAMK/CAMKL	Saccharomyces cerevisiae	12471243
iEKPD-Sac-0030	Q12263	GIN4	YDR507C	PK/CAMK/CAMKL	Saccharomyces cerevisiae	12471243
iEKPD-Sac-0070	P34244	HSL1	YKL101W	PK/CAMK/CAMKL	Saccharomyces cerevisiae	12471243
iEKPD-Sac-0081	P13186	KIN2	YLR096W	PK/CAMK/CAMKL	Saccharomyces cerevisiae	12471243
iEKPD-Sac-0100	Q08217	PSK2	YOL045W	PK/CAMK/CAMKL	Saccharomyces cerevisiae	12471243
iEKPD-Sac-0107	Q01919	KIN4	YOR233W	PK/CAMK/CAMKL	Saccharomyces cerevisiae	12471243
iEKPD-Sac-0114	Q03002	FRK1	YPL141C	PK/CAMK/CAMKL	Saccharomyces cerevisiae	12471243
iEKPD-Sac-0115	Q12152	YPL150W	YPL150W	PK/CAMK/CAMKL	Saccharomyces cerevisiae	12471243
iEKPD-Drm-0050	Q24210	CASK	FBgn0013759	PK/CAMK/CASK	Drosophila melanogaster	12471243
iEKPD-Cae-0802	P54936	lin-2	WBGene00002991	PK/CAMK/CASK;PPBD/p(S/T)/PDZ	Caenorhabditis elegans	12471243
iEKPD-Hos-1295	O14936	CASK	ENSG00000147044.20	PK/CAMK/CASK;PPBD/p(S/T)/PDZ	Homo sapiens	12471243
iEKPD-Mum-1298	O70589	Cask	ENSMUSG00000031012.17	PK/CAMK/CASK;PPBD/p(S/T)/PDZ	Mus musculus	12471243
iEKPD-Cae-0154	Q95QC4	zyg-8	WBGene00006993	PK/CAMK/DCAMKL	Caenorhabditis elegans	12471243
iEKPD-Cae-0191	Q19962	CELE_F32D8.1	WBGene00009326	PK/CAMK/DCAMKL	Caenorhabditis elegans	12471243
iEKPD-Drm-0155	Q9VCL7	Dmel\CG10177	FBgn0039083	PK/CAMK/DCAMKL	Drosophila melanogaster	12471243
iEKPD-Drm-0194	Q7PLI7	CG17528	FBgn0261387	PK/CAMK/DCAMKL	Drosophila melanogaster	12471243
iEKPD-Hos-0208	O15075	DCLK1	ENSG00000133083.14	PK/CAMK/DCAMKL	Homo sapiens	12471243
iEKPD-Hos-0329	Q9C098	DCLK3	ENSG00000163673.7	PK/CAMK/DCAMKL	Homo sapiens	12471243
iEKPD-Hos-0367	Q8N568	DCLK2	ENSG00000170390.15	PK/CAMK/DCAMKL	Homo sapiens	12471243
iEKPD-Mum-0210	Q9JLM8	Dclk1	ENSMUSG00000027797.15	PK/CAMK/DCAMKL	Mus musculus	12471243
iEKPD-Mum-0215	Q6PGN3	Dclk2	ENSMUSG00000028078.14	PK/CAMK/DCAMKL	Mus musculus	12471243
iEKPD-Mum-0292	Q8BWQ5	Dclk3	ENSMUSG00000032500.10	PK/CAMK/DCAMKL	Mus musculus	12471243
iEKPD-Cae-0097	O44997	dapk-1	WBGene00003400	PK/CAMK/DPK	Caenorhabditis elegans	12471243
iEKPD-Drm-0173	Q0KHT7	Drak	FBgn0052666	PK/CAMK/DPK	Drosophila melanogaster	12471243
iEKPD-Hos-0021	Q9UIK4	DAPK2	ENSG00000035664.11	PK/CAMK/DPK	Homo sapiens	12471243
iEKPD-Hos-0076	O94768	STK17B	ENSG00000081320.10	PK/CAMK/DPK	Homo sapiens	12471243
iEKPD-Hos-0334	Q9UEE5	STK17A	ENSG00000164543.5	PK/CAMK/DPK	Homo sapiens	12471243
iEKPD-Hos-0350	O43293	DAPK3	ENSG00000167657.13	PK/CAMK/DPK	Homo sapiens	12471243
iEKPD-Hos-0430	P53355	DAPK1	ENSG00000196730.12	PK/CAMK/DPK	Homo sapiens	12471243
iEKPD-Mum-0115	Q80YE7	Dapk1	ENSMUSG00000021559.14	PK/CAMK/DPK	Mus musculus	12471243
iEKPD-Mum-0181	Q8BG48	Stk17b	ENSMUSG00000026094.14	PK/CAMK/DPK	Mus musculus	12471243
iEKPD-Mum-0288	Q8VDF3	Dapk2	ENSMUSG00000032380.8	PK/CAMK/DPK	Mus musculus	12471243
iEKPD-Mum-0315	O54784	Dapk3	ENSMUSG00000034974.13	PK/CAMK/DPK	Mus musculus	12471243
iEKPD-Cae-0134	G4SLH0	ttn-1	WBGene00006436	PK/CAMK/MLCK	Caenorhabditis elegans	12471243
iEKPD-Cae-0140	Q23551	unc-22	WBGene00006759	PK/CAMK/MLCK	Caenorhabditis elegans	12471243
iEKPD-Cae-0144	O01761	unc-89	WBGene00006820	PK/CAMK/MLCK	Caenorhabditis elegans	12471243
iEKPD-Cae-0255	Q23260	mlck-1	WBGene00013869	PK/CAMK/MLCK	Caenorhabditis elegans	12471243
iEKPD-Drm-0034	D1YSG0	bt	FBgn0005666	PK/CAMK/MLCK	Drosophila melanogaster	12471243
iEKPD-Drm-0176	Q7K4Z6	Unc-89	FBgn0053519	PK/CAMK/MLCK	Drosophila melanogaster	12471243
iEKPD-Drm-0184	A1Z7Y7	sqa	FBgn0259678	PK/CAMK/MLCK	Drosophila melanogaster	12471243
iEKPD-Drm-0211	A0A0B4KG35	Strn-Mlck	FBgn0265045	PK/CAMK/MLCK	Drosophila melanogaster	12471243
iEKPD-Hos-0040	Q15746	MYLK	ENSG00000065534.18	PK/CAMK/MLCK	Homo sapiens	12471243
iEKPD-Hos-0104	Q9H1R3	MYLK2	ENSG00000101306.10	PK/CAMK/MLCK	Homo sapiens	12471243
iEKPD-Hos-0248	Q32MK0	MYLK3	ENSG00000140795.12	PK/CAMK/MLCK	Homo sapiens	12471243
iEKPD-Hos-0270	Q86YV6	MYLK4	ENSG00000145949.9	PK/CAMK/MLCK	Homo sapiens	12471243
iEKPD-Hos-0296	Q8WZ42	TTN	ENSG00000155657.26	PK/CAMK/MLCK	Homo sapiens	12471243
iEKPD-Mum-0134	Q6PDN3	Mylk	ENSMUSG00000022836.10	PK/CAMK/MLCK	Mus musculus	12471243
iEKPD-Mum-0207	Q8VCR8	Mylk2	ENSMUSG00000027470.9	PK/CAMK/MLCK	Mus musculus	12471243
iEKPD-Mum-0282	Q3UIZ8	Mylk3	ENSMUSG00000031698.14	PK/CAMK/MLCK	Mus musculus	12471243
iEKPD-Mum-0377	Q5SUV5	Mylk4	ENSMUSG00000044951.14	PK/CAMK/MLCK	Mus musculus	12471243
iEKPD-Mum-0394	A2ASS6	Ttn	ENSMUSG00000051747.14	PK/CAMK/MLCK	Mus musculus	12471243
iEKPD-Cae-0155	Q965G5	mak-2	WBGene00007007	PK/CAMK/MPKPK	Caenorhabditis elegans	12471243
iEKPD-Cae-0203	Q21360	mak-1	WBGene00010681	PK/CAMK/MPKPK	Caenorhabditis elegans	12471243
iEKPD-Cae-0217	Q8I113	mnk-1	WBGene00011304	PK/CAMK/MPKPK	Caenorhabditis elegans	12471243
iEKPD-Drm-0052	P49071	MAPk-Ak2	FBgn0013987	PK/CAMK/MPKPK	Drosophila melanogaster	12471243
iEKPD-Drm-0066	Q9VGI4	Lk6	FBgn0017581	PK/CAMK/MPKPK	Drosophila melanogaster	12471243
iEKPD-Hos-0073	Q9BUB5	MKNK1	ENSG00000079277.19	PK/CAMK/MPKPK	Homo sapiens	12471243
iEKPD-Hos-0084	Q8IW41	MAPKAPK5	ENSG00000089022.13	PK/CAMK/MPKPK	Homo sapiens	12471243
iEKPD-Hos-0094	Q9HBH9	MKNK2	ENSG00000099875.14	PK/CAMK/MPKPK	Homo sapiens	12471243
iEKPD-Hos-0152	Q16644	MAPKAPK3	ENSG00000114738.10	PK/CAMK/MPKPK	Homo sapiens	12471243
iEKPD-Hos-0321	P49137	MAPKAPK2	ENSG00000162889.10	PK/CAMK/MPKPK	Homo sapiens	12471243
iEKPD-Mum-0064	P49138	Mapkapk2	ENSMUSG00000016528.10	PK/CAMK/MPKPK	Mus musculus	12471243
iEKPD-Mum-0083	Q8CDB0	Mknk2	ENSMUSG00000020190.13	PK/CAMK/MPKPK	Mus musculus	12471243
iEKPD-Mum-0224	O08605	Mknk1	ENSMUSG00000028708.16	PK/CAMK/MPKPK	Mus musculus	12471243
iEKPD-Mum-0240	O54992	Mapkapk5	ENSMUSG00000029454.15	PK/CAMK/MPKPK	Mus musculus	12471243
iEKPD-Mum-0296	Q3UMW7	Mapkapk3	ENSMUSG00000032577.16	PK/CAMK/MPKPK	Mus musculus	12471243
iEKPD-Cae-0372	Q9N3L4	CELE_Y50D7A.3	WBGene00021753	PK/CAMK/PHK	Caenorhabditis elegans	12471243
iEKPD-Drm-0046	Q9I7D0	PhKgamma	FBgn0011754	PK/CAMK/PHK	Drosophila melanogaster	12471243
iEKPD-Hos-0299	P15735	PHKG2	ENSG00000156873.15	PK/CAMK/PHK	Homo sapiens	12471243
iEKPD-Hos-0336	Q16816	PHKG1	ENSG00000164776.9	PK/CAMK/PHK	Homo sapiens	12471243
iEKPD-Mum-0172	P07934	Phkg1	ENSMUSG00000025537.12	PK/CAMK/PHK	Mus musculus	12471243
iEKPD-Mum-0262	Q9DB30	Phkg2	ENSMUSG00000030815.11	PK/CAMK/PHK	Mus musculus	12471243
iEKPD-Cae-0119	K8ESD7	prk-1	WBGene00004182	PK/CAMK/PIM	Caenorhabditis elegans	12471243
iEKPD-Cae-0120	Q20443	prk-2	WBGene00004183	PK/CAMK/PIM	Caenorhabditis elegans	12471243
iEKPD-Hos-0108	Q9P1W9	PIM2	ENSG00000102096.9	PK/CAMK/PIM	Homo sapiens	12471243
iEKPD-Hos-0232	P11309	PIM1	ENSG00000137193.13	PK/CAMK/PIM	Homo sapiens	12471243
iEKPD-Hos-0436	Q86V86	PIM3	ENSG00000198355.4	PK/CAMK/PIM	Homo sapiens	12471243
iEKPD-Mum-0143	P06803	Pim1	ENSMUSG00000024014.7	PK/CAMK/PIM	Mus musculus	12471243
iEKPD-Mum-0270	Q62070	Pim2	ENSMUSG00000031155.16	PK/CAMK/PIM	Mus musculus	12471243
iEKPD-Mum-0326	P58750	Pim3	ENSMUSG00000035828.10	PK/CAMK/PIM	Mus musculus	12471243
iEKPD-Cae-0222	O45818	dkf-2	WBGene00012019	PK/CAMK/PKD	Caenorhabditis elegans	12471243
iEKPD-Cae-0230	Q9XUJ7	dkf-1	WBGene00012352	PK/CAMK/PKD	Caenorhabditis elegans	12471243
iEKPD-Drm-0150	A0A0B4KHC3	PKD	FBgn0038603	PK/CAMK/PKD	Drosophila melanogaster	12471243
iEKPD-Hos-0125	Q9BZL6	PRKD2	ENSG00000105287.12	PK/CAMK/PKD	Homo sapiens	12471243
iEKPD-Hos-0160	O94806	PRKD3	ENSG00000115825.9	PK/CAMK/PKD	Homo sapiens	12471243
iEKPD-Hos-0412	Q15139	PRKD1	ENSG00000184304.14	PK/CAMK/PKD	Homo sapiens	12471243
iEKPD-Mum-0016	Q62101	Prkd1	ENSMUSG00000002688.8	PK/CAMK/PKD	Mus musculus	12471243
iEKPD-Mum-0145	Q8K1Y2	Prkd3	ENSMUSG00000024070.15	PK/CAMK/PKD	Mus musculus	12471243
iEKPD-Mum-0357	Q8BZ03	Prkd2	ENSMUSG00000041187.16	PK/CAMK/PKD	Mus musculus	12471243
iEKPD-Cae-0346	O44747	CELE_R06A10.4	WBGene00019911	PK/CAMK/PSK	Caenorhabditis elegans	12471243
iEKPD-Hos-0275	Q96QS6	PSKH2	ENSG00000147613.7	PK/CAMK/PSK	Homo sapiens	12471243
iEKPD-Hos-0306	P11801	PSKH1	ENSG00000159792.9	PK/CAMK/PSK	Homo sapiens	12471243
iEKPD-Mum-0386	Q91YA2	Pskh1	ENSMUSG00000048310.8	PK/CAMK/PSK	Mus musculus	12471243
iEKPD-Cae-0795	Q9U1Y5	chk-2	WBGene00000499	PK/CAMK/RAD53;PPBD/p(S/T)/FHA	Caenorhabditis elegans	12471243
iEKPD-Cae-0812	A4F324	CELE_T08D2.7	WBGene00011612	PK/CAMK/RAD53;PPBD/p(S/T)/FHA	Caenorhabditis elegans	12471243
iEKPD-Drm-0619	O61267	lok	FBgn0019686	PK/CAMK/RAD53;PPBD/p(S/T)/FHA	Drosophila melanogaster	12471243
iEKPD-Hos-1308	O96017	CHEK2	ENSG00000183765.20	PK/CAMK/RAD53;PPBD/p(S/T)/FHA	Homo sapiens	12471243, 11901158, 19782031
iEKPD-Mum-1296	Q9Z265	Chek2	ENSMUSG00000029521.7	PK/CAMK/RAD53;PPBD/p(S/T)/FHA	Mus musculus	12471243
iEKPD-Sac-0286	P39009	DUN1	YDL101C	PK/CAMK/RAD53;PPBD/p(S/T)/FHA	Saccharomyces cerevisiae	12471243, 25762720
iEKPD-Sac-0289	P22216	RAD53	YPL153C	PK/CAMK/RAD53;PPBD/p(S/T)/FHA	Saccharomyces cerevisiae	12471243, 25959398
iEKPD-Scp-0300	Q09170	cds1	SPCC18B5.11c	PK/CAMK/RAD53;PPBD/p(S/T)/FHA	Schizosaccharomyces pombe	16618806
iEKPD-Drm-0105	Q9V3Z1	trbl	FBgn0028978	PK/CAMK/Trbl	Drosophila melanogaster	12471243
iEKPD-Hos-0058	Q92519	TRIB2	ENSG00000071575.11	PK/CAMK/Trbl	Homo sapiens	12471243
iEKPD-Hos-0102	Q96RU7	TRIB3	ENSG00000101255.10	PK/CAMK/Trbl	Homo sapiens	12471243
iEKPD-Hos-0380	Q96RU8	TRIB1	ENSG00000173334.3	PK/CAMK/Trbl	Homo sapiens	12471243
iEKPD-Mum-0093	Q8K4K3	Trib2	ENSMUSG00000020601.8	PK/CAMK/Trbl	Mus musculus	12471243
iEKPD-Mum-0293	Q8K4K4	Trib1	ENSMUSG00000032501.9	PK/CAMK/Trbl	Mus musculus	12471243
iEKPD-Mum-0298	Q8K4K2	Trib3	ENSMUSG00000032715.9	PK/CAMK/Trbl	Mus musculus	12471243
iEKPD-Hos-0023	O75962	TRIO	ENSG00000038382.18	PK/CAMK/Trio	Homo sapiens	12471243
iEKPD-Hos-0062	Q15772	SPEG	ENSG00000072195.14	PK/CAMK/Trio	Homo sapiens	12471243
iEKPD-Hos-0293	Q5VST9	OBSCN	ENSG00000154358.20	PK/CAMK/Trio	Homo sapiens	12471243
iEKPD-Hos-0308	O60229	KALRN	ENSG00000160145.15	PK/CAMK/Trio	Homo sapiens	12471243
iEKPD-Mum-0124	Q0KL02	Trio	ENSMUSG00000022263.10	PK/CAMK/Trio	Mus musculus	12471243
iEKPD-Mum-0183	Q62407	Speg	ENSMUSG00000026207.16	PK/CAMK/Trio	Mus musculus	12471243
iEKPD-Mum-0428	A2AAJ9	Obscn	ENSMUSG00000061462.17	PK/CAMK/Trio	Mus musculus	12471243
iEKPD-Mum-0431	A2CG49	Kalrn	ENSMUSG00000061751.15	PK/CAMK/Trio	Mus musculus	12471243
iEKPD-Cae-0226	Q23128	CELE_W02B12.12	WBGene00012207	PK/CAMK/TSSK	Caenorhabditis elegans	12471243
iEKPD-Cae-0234	O62424	CELE_Y38H8A.4	WBGene00012638	PK/CAMK/TSSK	Caenorhabditis elegans	12471243
iEKPD-Cae-0267	O61821	tag-344	WBGene00015230	PK/CAMK/TSSK	Caenorhabditis elegans	12471243
iEKPD-Cae-0390	Q4U220	C27D6.11	WBGene00044388	PK/CAMK/TSSK	Caenorhabditis elegans	12471243
iEKPD-Drm-0120	Q8T4D4	Dmel\CG9222	FBgn0031784	PK/CAMK/TSSK	Drosophila melanogaster	12471243
iEKPD-Drm-0151	Q9VE58	Dmel\CG14305	FBgn0038630	PK/CAMK/TSSK	Drosophila melanogaster	12471243
iEKPD-Hos-0244	Q6SA08	TSSK4	ENSG00000139908.14	PK/CAMK/TSSK	Homo sapiens	12471243
iEKPD-Hos-0318	Q96PN8	TSSK3	ENSG00000162526.6	PK/CAMK/TSSK	Homo sapiens	12471243
iEKPD-Hos-0393	Q9BXA6	TSSK6	ENSG00000178093.13	PK/CAMK/TSSK	Homo sapiens	12471243
iEKPD-Hos-0449	Q96PF2	TSSK2	ENSG00000206203.4	PK/CAMK/TSSK	Homo sapiens	12471243
iEKPD-Hos-0451	Q9BXA7	TSSK1B	ENSG00000212122.3	PK/CAMK/TSSK	Homo sapiens	12471243
iEKPD-Mum-0001	Q9D2E1	Tssk3	ENSMUSG00000000411.7	PK/CAMK/TSSK	Mus musculus	12471243
iEKPD-Mum-0048	Q9D411	Tssk4	ENSMUSG00000007591.15	PK/CAMK/TSSK	Mus musculus	12471243
iEKPD-Mum-0359	Q61241	Tssk1b	ENSMUSG00000041566.3	PK/CAMK/TSSK	Mus musculus	12471243
iEKPD-Mum-0380	O54863	Tssk2	ENSMUSG00000045521.6	PK/CAMK/TSSK	Mus musculus	12471243
iEKPD-Mum-0385	Q925K9	Tssk6	ENSMUSG00000047654.6	PK/CAMK/TSSK	Mus musculus	12471243
iEKPD-Mum-0424	Q8C1R0	Tssk5	ENSMUSG00000060794.7	PK/CAMK/TSSK	Mus musculus	12471243
iEKPD-Cae-0071	P42168	kin-19	WBGene00002202	PK/CK1/CK1	Caenorhabditis elegans	12471243
iEKPD-Cae-0072	Q20471	kin-20	WBGene00002203	PK/CK1/CK1	Caenorhabditis elegans	12471243
iEKPD-Cae-0251	Q8WQ99	csnk-1	WBGene00013709	PK/CK1/CK1	Caenorhabditis elegans	12471243
iEKPD-Drm-0011	O76324	dco	FBgn0002413	PK/CK1/CK1	Drosophila melanogaster	12471243
iEKPD-Drm-0055	P54367	CkIalpha	FBgn0015024	PK/CK1/CK1	Drosophila melanogaster	12471243
iEKPD-Drm-0110	Q9VYN5	Dmel\CG2577	FBgn0030384	PK/CK1/CK1	Drosophila melanogaster	12471243
iEKPD-Drm-0115	Q9VQE3	Dmel\CG9962	FBgn0031441	PK/CK1/CK1	Drosophila melanogaster	12471243
iEKPD-Drm-0124	Q9VJC2	Dmel\CG7094	FBgn0032650	PK/CK1/CK1	Drosophila melanogaster	12471243
iEKPD-Drm-0144	Q7JWT4	CKIalpha like	FBgn0037325	PK/CK1/CK1	Drosophila melanogaster	12471243
iEKPD-Drm-0182	A0A0B4KHL4	gish	FBgn0250823	PK/CK1/CK1	Drosophila melanogaster	12471243
iEKPD-Hos-0148	P48729	CSNK1A1	ENSG00000113712.17	PK/CK1/CK1	Homo sapiens	12471243
iEKPD-Hos-0210	P78368	CSNK1G2	ENSG00000133275.15	PK/CK1/CK1	Homo sapiens	12471243
iEKPD-Hos-0252	P48730	CSNK1D	ENSG00000141551.14	PK/CK1/CK1	Homo sapiens	12471243
iEKPD-Hos-0283	Q9Y6M4	CSNK1G3	ENSG00000151292.17	PK/CK1/CK1	Homo sapiens	12471243
iEKPD-Hos-0358	Q9HCP0	CSNK1G1	ENSG00000169118.17	PK/CK1/CK1	Homo sapiens	12471243
iEKPD-Hos-0398	Q8N752	CSNK1A1L	ENSG00000180138.7	PK/CK1/CK1	Homo sapiens	12471243
iEKPD-Hos-0453	P49674	CSNK1E	ENSG00000213923.11	PK/CK1/CK1	Homo sapiens	12471243
iEKPD-Mum-0021	Q8BVP5	Csnk1g2	ENSMUSG00000003345.16	PK/CK1/CK1	Mus musculus	12471243
iEKPD-Mum-0126	Q9JMK2	Csnk1e	ENSMUSG00000022433.18	PK/CK1/CK1	Mus musculus	12471243
iEKPD-Mum-0155	Q8BK63	Csnk1a1	ENSMUSG00000024576.14	PK/CK1/CK1	Mus musculus	12471243
iEKPD-Mum-0168	Q9DC28	Csnk1d	ENSMUSG00000025162.17	PK/CK1/CK1	Mus musculus	12471243
iEKPD-Mum-0289	Q8BTH8	Csnk1g1	ENSMUSG00000032384.16	PK/CK1/CK1	Mus musculus	12471243
iEKPD-Mum-0453	Q8C4X2	Csnk1g3	ENSMUSG00000073563.2	PK/CK1/CK1	Mus musculus	12471243
iEKPD-Sac-0032	P39962	YCK3	YER123W	PK/CK1/CK1	Saccharomyces cerevisiae	12471243
iEKPD-Sac-0054	P23291	YCK1	YHR135C	PK/CK1/CK1	Saccharomyces cerevisiae	12471243
iEKPD-Sac-0091	P23292	YCK2	YNL154C	PK/CK1/CK1	Saccharomyces cerevisiae	12471243
iEKPD-Sac-0117	P29295	HRR25	YPL204W	PK/CK1/CK1	Saccharomyces cerevisiae	12471243
iEKPD-Cae-0185	Q93521	CELE_F16B12.5	WBGene00008881	PK/CK1/CK1_Unique	Caenorhabditis elegans	12471243
iEKPD-Cae-0206	Q9NAP8	CELE_K09E4.1	WBGene00010719	PK/CK1/CK1_Unique	Caenorhabditis elegans	12471243
iEKPD-Cae-0253	Q7YTJ7	CELE_Y111B2A.27	WBGene00013744	PK/CK1/CK1_Unique	Caenorhabditis elegans	12471243
iEKPD-Cae-0257	P34633	ZK507.1	WBGene00013978	PK/CK1/CK1_Unique	Caenorhabditis elegans	12471243
iEKPD-Cae-0258	P34635	ZK507.3	WBGene00013979	PK/CK1/CK1_Unique	Caenorhabditis elegans	12471243
iEKPD-Cae-0358	Q22518	CELE_T15B12.2	WBGene00020531	PK/CK1/CK1_Unique	Caenorhabditis elegans	12471243
iEKPD-Cae-0200	G5EEA3	CELE_H05L14.1	WBGene00010366	PK/CK1/Dual	Caenorhabditis elegans	12471243
iEKPD-Cae-0329	Q21026	CELE_F59A6.4	WBGene00019086	PK/CK1/Dual	Caenorhabditis elegans	12471243
iEKPD-Cae-0353	Q22203	CELE_T05A7.6	WBGene00020223	PK/CK1/Dual	Caenorhabditis elegans	12471243
iEKPD-Cae-0215	Q22033	CELE_R90.1	WBGene00011283	PK/CK1/TTBK	Caenorhabditis elegans	12471243
iEKPD-Drm-0159	Q8IMC6	Asator	FBgn0039908	PK/CK1/TTBK	Drosophila melanogaster	12471243
iEKPD-Hos-0196	Q6IQ55	TTBK2	ENSG00000128881.16	PK/CK1/TTBK	Homo sapiens	12471243
iEKPD-Hos-0271	Q5TCY1	TTBK1	ENSG00000146216.11	PK/CK1/TTBK	Homo sapiens	12471243
iEKPD-Mum-0060	Q6PCN3	Ttbk1	ENSMUSG00000015599.9	PK/CK1/TTBK	Mus musculus	12471243
iEKPD-Mum-0468	Q3UVR3	Ttbk2	ENSMUSG00000090100.7	PK/CK1/TTBK	Mus musculus	12471243
iEKPD-Cae-0132	Q95PZ9	spe-6	WBGene00004960	PK/CK1/TTBKL	Caenorhabditis elegans	12471243
iEKPD-Cae-0158	O17693	tag-191	WBGene00007049	PK/CK1/TTBKL	Caenorhabditis elegans	12471243
iEKPD-Cae-0162	P42169	C03C10.2	WBGene00007269	PK/CK1/TTBKL	Caenorhabditis elegans	12471243
iEKPD-Cae-0164	Q17631	C04G2.2	WBGene00007305	PK/CK1/TTBKL	Caenorhabditis elegans	12471243
iEKPD-Cae-0167	Q17651	C05C12.1	WBGene00007335	PK/CK1/TTBKL	Caenorhabditis elegans	12471243
iEKPD-Cae-0169	G5EFC2	C14A4.13	WBGene00007563	PK/CK1/TTBKL	Caenorhabditis elegans	12471243
iEKPD-Cae-0180	Q18984	CELE_D2045.5	WBGene00008423	PK/CK1/TTBKL	Caenorhabditis elegans	12471243
iEKPD-Cae-0190	Q9XVP6	CELE_F32B6.10	WBGene00009324	PK/CK1/TTBKL	Caenorhabditis elegans	12471243
iEKPD-Cae-0192	Q20018	CELE_F35C11.3	WBGene00009402	PK/CK1/TTBKL	Caenorhabditis elegans	12471243
iEKPD-Cae-0208	Q21521	CELE_M05D6.1	WBGene00010874	PK/CK1/TTBKL	Caenorhabditis elegans	12471243
iEKPD-Cae-0209	Q21590	CELE_M7.7	WBGene00010883	PK/CK1/TTBKL	Caenorhabditis elegans	12471243
iEKPD-Cae-0214	Q9XVK4	CELE_R10D12.10	WBGene00011191	PK/CK1/TTBKL	Caenorhabditis elegans	12471243
iEKPD-Cae-0220	Q22223	CELE_T05C12.1	WBGene00011466	PK/CK1/TTBKL	Caenorhabditis elegans	12471243
iEKPD-Cae-0225	Q23103	CELE_W01B6.2	WBGene00012169	PK/CK1/TTBKL	Caenorhabditis elegans	12471243
iEKPD-Cae-0228	O45897	CELE_W06F12.3	WBGene00012307	PK/CK1/TTBKL	Caenorhabditis elegans	12471243
iEKPD-Cae-0262	Q23566	CELE_ZK666.8	WBGene00014048	PK/CK1/TTBKL	Caenorhabditis elegans	12471243
iEKPD-Cae-0263	O01429	B0207.7	WBGene00015030	PK/CK1/TTBKL	Caenorhabditis elegans	12471243
iEKPD-Cae-0290	Q09503	C45G9.1	WBGene00016673	PK/CK1/TTBKL	Caenorhabditis elegans	12471243
iEKPD-Cae-0291	Q18707	C49C8.1	WBGene00016765	PK/CK1/TTBKL	Caenorhabditis elegans	12471243
iEKPD-Cae-0293	Q18882	C56C10.6	WBGene00016963	PK/CK1/TTBKL	Caenorhabditis elegans	12471243
iEKPD-Cae-0297	Q18976	CELE_D2024.1	WBGene00017050	PK/CK1/TTBKL	Caenorhabditis elegans	12471243
iEKPD-Cae-0311	Q19794	CELE_F26A1.4	WBGene00017803	PK/CK1/TTBKL	Caenorhabditis elegans	12471243
iEKPD-Cae-0328	P91332	CELE_F54H5.2	WBGene00018839	PK/CK1/TTBKL	Caenorhabditis elegans	12471243
iEKPD-Cae-0334	P34516	K06H7.8	WBGene00019459	PK/CK1/TTBKL	Caenorhabditis elegans	12471243
iEKPD-Cae-0341	Q95Y99	CELE_M04F3.3	WBGene00019769	PK/CK1/TTBKL	Caenorhabditis elegans	12471243
iEKPD-Cae-0356	O44192	CELE_T11F8.4	WBGene00020435	PK/CK1/TTBKL	Caenorhabditis elegans	12471243
iEKPD-Cae-0359	Q22573	CELE_T19D12.5	WBGene00020580	PK/CK1/TTBKL	Caenorhabditis elegans	12471243
iEKPD-Cae-0364	O44751	CELE_W03G9.5	WBGene00021016	PK/CK1/TTBKL	Caenorhabditis elegans	12471243
iEKPD-Cae-0366	Q3S1L3	CELE_W09C3.1	WBGene00021109	PK/CK1/TTBKL	Caenorhabditis elegans	12471243
iEKPD-Cae-0370	Q9N3T7	CELE_Y47G6A.13	WBGene00021639	PK/CK1/TTBKL	Caenorhabditis elegans	12471243
iEKPD-Cae-0375	Q9N4H2	CELE_Y71F9AL.2	WBGene00022108	PK/CK1/TTBKL	Caenorhabditis elegans	12471243
iEKPD-Cae-0382	O01773	CELE_ZC581.2	WBGene00022632	PK/CK1/TTBKL	Caenorhabditis elegans	12471243
iEKPD-Cae-0387	P91566	CELE_ZK354.6	WBGene00022707	PK/CK1/TTBKL	Caenorhabditis elegans	12471243
iEKPD-Cae-0312	Q19848	vrk-1	WBGene00017895	PK/CK1/VRK	Caenorhabditis elegans	12471243
iEKPD-Drm-0097	Q7KMI3	BcDNA.LD23371	FBgn0027504	PK/CK1/VRK	Drosophila melanogaster	12471243
iEKPD-Drm-0100	Q7KRY6	ball	FBgn0027889	PK/CK1/VRK	Drosophila melanogaster	12471243
iEKPD-Hos-0018	Q86Y07	VRK2	ENSG00000028116.16	PK/CK1/VRK	Homo sapiens	12471243
iEKPD-Hos-0098	Q99986	VRK1	ENSG00000100749.7	PK/CK1/VRK	Homo sapiens	12471243
iEKPD-Hos-0121	Q8IV63	VRK3	ENSG00000105053.10	PK/CK1/VRK	Homo sapiens	12471243
iEKPD-Mum-0012	Q8K3G5	Vrk3	ENSMUSG00000002205.16	PK/CK1/VRK	Mus musculus	12471243
iEKPD-Mum-0106	Q80X41	Vrk1	ENSMUSG00000021115.15	PK/CK1/VRK	Mus musculus	12471243
iEKPD-Mum-0441	Q8BN21	Vrk2	ENSMUSG00000064090.14	PK/CK1/VRK	Mus musculus	12471243
iEKPD-Cae-0189	Q7YXD1	CELE_F25F2.1	WBGene00009115	PK/CK1/Worm10	Caenorhabditis elegans	12471243
iEKPD-Cae-0310	Q19798	CELE_F26A1.3	WBGene00017802	PK/CK1/Worm10	Caenorhabditis elegans	12471243
iEKPD-Cae-0168	Q17825	C08F8.6	WBGene00007448	PK/CK1/Worm6	Caenorhabditis elegans	12471243
iEKPD-Cae-0170	G5EBW7	C27D8.1	WBGene00007777	PK/CK1/Worm6	Caenorhabditis elegans	12471243
iEKPD-Cae-0176	Q18738	C50F4.10	WBGene00008235	PK/CK1/Worm6	Caenorhabditis elegans	12471243
iEKPD-Cae-0197			WBGene00010176	PK/CK1/Worm6	Caenorhabditis elegans	12471243
iEKPD-Cae-0233	O62426	CELE_Y38H8A.3	WBGene00012637	PK/CK1/Worm6	Caenorhabditis elegans	12471243
iEKPD-Cae-0236	Q9BHK8	CELE_Y39G8C.2	WBGene00012731	PK/CK1/Worm6	Caenorhabditis elegans	12471243
iEKPD-Cae-0260	Q23546	CELE_ZK596.2	WBGene00014007	PK/CK1/Worm6	Caenorhabditis elegans	12471243
iEKPD-Cae-0264	Q17448	B0218.5	WBGene00015049	PK/CK1/Worm6	Caenorhabditis elegans	12471243
iEKPD-Cae-0272	Q17853	C09B9.4	WBGene00015629	PK/CK1/Worm6	Caenorhabditis elegans	12471243
iEKPD-Cae-0273	O01733	C09D4.3	WBGene00015634	PK/CK1/Worm6	Caenorhabditis elegans	12471243
iEKPD-Cae-0280	Q18189	C25H3.1	WBGene00016111	PK/CK1/Worm6	Caenorhabditis elegans	12471243
iEKPD-Cae-0284	O44950	C34B2.3	WBGene00016388	PK/CK1/Worm6	Caenorhabditis elegans	12471243
iEKPD-Cae-0288	Q7KQ32	C38C3.4	WBGene00016513	PK/CK1/Worm6	Caenorhabditis elegans	12471243
iEKPD-Cae-0289	Q18553	C39H7.1	WBGene00016541	PK/CK1/Worm6	Caenorhabditis elegans	12471243
iEKPD-Cae-0292	Q966M1	C55B7.10	WBGene00016946	PK/CK1/Worm6	Caenorhabditis elegans	12471243
iEKPD-Cae-0315	O44777	CELE_F33D11.7	WBGene00018004	PK/CK1/Worm6	Caenorhabditis elegans	12471243
iEKPD-Cae-0318	O76712	ttbk-2	WBGene00018122	PK/CK1/Worm6	Caenorhabditis elegans	12471243
iEKPD-Cae-0319	O76711	CELE_F36H12.9	WBGene00018123	PK/CK1/Worm6	Caenorhabditis elegans	12471243
iEKPD-Cae-0321	Q20160	CELE_F38E1.3	WBGene00018178	PK/CK1/Worm6	Caenorhabditis elegans	12471243
iEKPD-Cae-0324	Q20288	CELE_F41G3.5	WBGene00018301	PK/CK1/Worm6	Caenorhabditis elegans	12471243
iEKPD-Cae-0327	Q9TXU0	CELE_F53C3.1	WBGene00018745	PK/CK1/Worm6	Caenorhabditis elegans	12471243
iEKPD-Cae-0330	O01899	CELE_F59E12.3	WBGene00019119	PK/CK1/Worm6	Caenorhabditis elegans	12471243
iEKPD-Cae-0338	Q94277	CELE_K11C4.1	WBGene00019642	PK/CK1/Worm6	Caenorhabditis elegans	12471243
iEKPD-Cae-0348	Q966G2	CELE_R13H9.5	WBGene00020071	PK/CK1/Worm6	Caenorhabditis elegans	12471243
iEKPD-Cae-0349	Q966G1	CELE_R13H9.6	WBGene00020072	PK/CK1/Worm6	Caenorhabditis elegans	12471243
iEKPD-Cae-0355	O02157	CELE_T09B4.7	WBGene00020381	PK/CK1/Worm6	Caenorhabditis elegans	12471243
iEKPD-Cae-0373	V6CLY3	CELE_Y65B4A.9	WBGene00022032	PK/CK1/Worm6	Caenorhabditis elegans	12471243
iEKPD-Cae-0374	Q9N4Q0	CELE_Y69F12A.1	WBGene00022102	PK/CK1/Worm6	Caenorhabditis elegans	12471243
iEKPD-Cae-0386	Q8MPS7	CELE_ZK354.2	WBGene00022705	PK/CK1/Worm6	Caenorhabditis elegans	12471243
iEKPD-Cae-0254	Q23259	CELE_ZC373.3	WBGene00013868	PK/CK1/Worm7	Caenorhabditis elegans	12471243
iEKPD-Cae-0308	Q94193	CELE_F22H10.1	WBGene00017725	PK/CK1/Worm7	Caenorhabditis elegans	12471243
iEKPD-Cae-0307	Q19742	CELE_F22F1.2	WBGene00017714	PK/CK1/Worm8	Caenorhabditis elegans	12471243
iEKPD-Cae-0322	Q20193	CELE_F39F10.2	WBGene00018202	PK/CK1/Worm8	Caenorhabditis elegans	12471243
iEKPD-Cae-0323	Q20192	CELE_F39F10.3	WBGene00018203	PK/CK1/Worm8	Caenorhabditis elegans	12471243
iEKPD-Cae-0182	G5EFL7	CELE_E02H4.6	WBGene00008464	PK/CK1/Worm9	Caenorhabditis elegans	12471243
iEKPD-Cae-0202	Q21204	CELE_K04C1.5	WBGene00010555	PK/CK1/Worm9	Caenorhabditis elegans	12471243
iEKPD-Cae-0010	P34556	cdk-1	WBGene00000405	PK/CMGC/CDK	Caenorhabditis elegans	12471243
iEKPD-Cae-0011	Q9XTR1	cdk-4	WBGene00000406	PK/CMGC/CDK	Caenorhabditis elegans	12471243
iEKPD-Cae-0012	G5ECH7	cdk-5	WBGene00000407	PK/CMGC/CDK	Caenorhabditis elegans	12471243
iEKPD-Cae-0013	G5EFV5	cdk-7	WBGene00000408	PK/CMGC/CDK	Caenorhabditis elegans	12471243
iEKPD-Cae-0014	P90866	cdk-8	WBGene00000409	PK/CMGC/CDK	Caenorhabditis elegans	12471243
iEKPD-Cae-0015	Q9TVL3	cdk-9	WBGene00000410	PK/CMGC/CDK	Caenorhabditis elegans	12471243
iEKPD-Cae-0109	Q8I7M8	pct-1	WBGene00003961	PK/CMGC/CDK	Caenorhabditis elegans	12471243
iEKPD-Cae-0160	P46551	cdk-12	WBGene00007135	PK/CMGC/CDK	Caenorhabditis elegans	12471243
iEKPD-Cae-0199	O17903	dyf-18	WBGene00010349	PK/CMGC/CDK	Caenorhabditis elegans	12471243
iEKPD-Cae-0256	Q23357	cdk-11.2	WBGene00013917	PK/CMGC/CDK	Caenorhabditis elegans	12471243
iEKPD-Cae-0266	Q09437	B0495.2	WBGene00015203	PK/CMGC/CDK	Caenorhabditis elegans	12471243
iEKPD-Cae-0333	O61847	cdk-2	WBGene00019362	PK/CMGC/CDK	Caenorhabditis elegans	12471243
iEKPD-Cae-0378	H2L0S7	CELE_ZC123.4	WBGene00022519	PK/CMGC/CDK	Caenorhabditis elegans	12471243
iEKPD-Drm-0026	P23572	Cdk1	FBgn0004106	PK/CMGC/CDK	Drosophila melanogaster	12471243
iEKPD-Drm-0027	P23573	Cdk2	FBgn0004107	PK/CMGC/CDK	Drosophila melanogaster	12471243
iEKPD-Drm-0033	M9PE01	Eip63E	FBgn0005640	PK/CMGC/CDK	Drosophila melanogaster	12471243
iEKPD-Drm-0049	A1Z840	Cdc2rk	FBgn0013435	PK/CMGC/CDK	Drosophila melanogaster	12471243
iEKPD-Drm-0051	P48609	Cdk5	FBgn0013762	PK/CMGC/CDK	Drosophila melanogaster	12471243
iEKPD-Drm-0058	Q9VT57	Cdk8	FBgn0015618	PK/CMGC/CDK	Drosophila melanogaster	12471243
iEKPD-Drm-0062	Q7K306	Cdk4	FBgn0016131	PK/CMGC/CDK	Drosophila melanogaster	12471243
iEKPD-Drm-0063	Q9VPC0	Pitslre	FBgn0016696	PK/CMGC/CDK	Drosophila melanogaster	12471243
iEKPD-Drm-0067	O17432	Cdk9	FBgn0019949	PK/CMGC/CDK	Drosophila melanogaster	12471243
iEKPD-Drm-0142	Q9VP22	Cdk12	FBgn0037093	PK/CMGC/CDK	Drosophila melanogaster	12471243
iEKPD-Drm-0153	Q9VD82	AC014407	FBgn0038902	PK/CMGC/CDK	Drosophila melanogaster	12471243
iEKPD-Drm-0203	Q24216	Cdk7	FBgn0263237	PK/CMGC/CDK	Drosophila melanogaster	12471243
iEKPD-Hos-0011	Q9UQ88	CDK11A	ENSG00000008128.22	PK/CMGC/CDK	Homo sapiens	12471243
iEKPD-Hos-0028	O94921	CDK14	ENSG00000058091.16	PK/CMGC/CDK	Homo sapiens	12471243
iEKPD-Hos-0031	Q00537	CDK17	ENSG00000059758.7	PK/CMGC/CDK	Homo sapiens	12471243
iEKPD-Hos-0043	Q14004	CDK13	ENSG00000065883.14	PK/CMGC/CDK	Homo sapiens	12471243
iEKPD-Hos-0109	Q00536	CDK16	ENSG00000102225.15	PK/CMGC/CDK	Homo sapiens	12471243
iEKPD-Hos-0127	Q00534	CDK6	ENSG00000105810.9	PK/CMGC/CDK	Homo sapiens	12471243
iEKPD-Hos-0166	Q07002	CDK18	ENSG00000117266.15	PK/CMGC/CDK	Homo sapiens	12471243
iEKPD-Hos-0182	P24941	CDK2	ENSG00000123374.10	PK/CMGC/CDK	Homo sapiens	12471243
iEKPD-Hos-0206	P49336	CDK8	ENSG00000132964.11	PK/CMGC/CDK	Homo sapiens	12471243
iEKPD-Hos-0212	P50613	CDK7	ENSG00000134058.11	PK/CMGC/CDK	Homo sapiens	12471243
iEKPD-Hos-0224	P11802	CDK4	ENSG00000135446.16	PK/CMGC/CDK	Homo sapiens	12471243
iEKPD-Hos-0231	P50750	CDK9	ENSG00000136807.13	PK/CMGC/CDK	Homo sapiens	12471243
iEKPD-Hos-0237	Q96Q40	CDK15	ENSG00000138395.14	PK/CMGC/CDK	Homo sapiens	12471243
iEKPD-Hos-0295	Q9BWU1	CDK19	ENSG00000155111.14	PK/CMGC/CDK	Homo sapiens	12471243
iEKPD-Hos-0297	Q8IZL9	CDK20	ENSG00000156345.17	PK/CMGC/CDK	Homo sapiens	12471243
iEKPD-Hos-0337	Q00535	CDK5	ENSG00000164885.12	PK/CMGC/CDK	Homo sapiens	12471243
iEKPD-Hos-0347	Q9NYV4	CDK12	ENSG00000167258.13	PK/CMGC/CDK	Homo sapiens	12471243
iEKPD-Hos-0366	P06493	CDK1	ENSG00000170312.15	PK/CMGC/CDK	Homo sapiens	12471243
iEKPD-Hos-0415	Q15131	CDK10	ENSG00000185324.21	PK/CMGC/CDK	Homo sapiens	12471243
iEKPD-Hos-0456	P21127	CDK11B	ENSG00000248333.8	PK/CMGC/CDK	Homo sapiens	12471243
iEKPD-Hos-0457	Q00526	CDK3	ENSG00000250506.7	PK/CMGC/CDK	Homo sapiens	12471243
iEKPD-Mum-0019	Q14AX6	Cdk12	ENSMUSG00000003119.14	PK/CMGC/CDK	Mus musculus	12471243
iEKPD-Mum-0046	P30285	Cdk4	ENSMUSG00000006728.12	PK/CMGC/CDK	Mus musculus	12471243
iEKPD-Mum-0052	Q99J95	Cdk9	ENSMUSG00000009555.16	PK/CMGC/CDK	Mus musculus	12471243
iEKPD-Mum-0077	P11440	Cdk1	ENSMUSG00000019942.13	PK/CMGC/CDK	Mus musculus	12471243
iEKPD-Mum-0079	Q8K0D0	Cdk17	ENSMUSG00000020015.10	PK/CMGC/CDK	Mus musculus	12471243
iEKPD-Mum-0114	Q9JHU3	Cdk20	ENSMUSG00000021483.8	PK/CMGC/CDK	Mus musculus	12471243
iEKPD-Mum-0170	P97377	Cdk2	ENSMUSG00000025358.16	PK/CMGC/CDK	Mus musculus	12471243
iEKPD-Mum-0177	Q3V3A1	Cdk15	ENSMUSG00000026023.16	PK/CMGC/CDK	Mus musculus	12471243
iEKPD-Mum-0188	Q04899	Cdk18	ENSMUSG00000026437.11	PK/CMGC/CDK	Mus musculus	12471243
iEKPD-Mum-0228	O35495	Cdk14	ENSMUSG00000028926.15	PK/CMGC/CDK	Mus musculus	12471243
iEKPD-Mum-0229	P49615	Cdk5	ENSMUSG00000028969.10	PK/CMGC/CDK	Mus musculus	12471243
iEKPD-Mum-0232	P24788	Cdk11b	ENSMUSG00000029062.14	PK/CMGC/CDK	Mus musculus	12471243
iEKPD-Mum-0245	Q8R3L8	Cdk8	ENSMUSG00000029635.15	PK/CMGC/CDK	Mus musculus	12471243
iEKPD-Mum-0268	Q04735	Cdk16	ENSMUSG00000031065.14	PK/CMGC/CDK	Mus musculus	12471243
iEKPD-Mum-0306	Q3UMM4	Cdk10	ENSMUSG00000033862.7	PK/CMGC/CDK	Mus musculus	12471243
iEKPD-Mum-0341	Q8BWD8	Cdk19	ENSMUSG00000038481.13	PK/CMGC/CDK	Mus musculus	12471243
iEKPD-Mum-0352	Q64261	Cdk6	ENSMUSG00000040274.11	PK/CMGC/CDK	Mus musculus	12471243
iEKPD-Mum-0358	Q69ZA1	Cdk13	ENSMUSG00000041297.8	PK/CMGC/CDK	Mus musculus	12471243
iEKPD-Mum-0446	Q03147	Cdk7	ENSMUSG00000069089.8	PK/CMGC/CDK	Mus musculus	12471243
iEKPD-Sac-0011	P00546	CDC28	YBR160W	PK/CMGC/CDK	Saccharomyces cerevisiae	12471243
iEKPD-Sac-0021	P06242	KIN28	YDL108W	PK/CMGC/CDK	Saccharomyces cerevisiae	12471243
iEKPD-Sac-0034	P43568	CAK1	YFL029C	PK/CMGC/CDK	Saccharomyces cerevisiae	12471243
iEKPD-Sac-0073	Q03957	CTK1	YKL139W	PK/CMGC/CDK	Saccharomyces cerevisiae	12471243
iEKPD-Sac-0110	P17157	PHO85	YPL031C	PK/CMGC/CDK	Saccharomyces cerevisiae	12471243
iEKPD-Sac-0111	P39073	SSN3	YPL042C	PK/CMGC/CDK	Saccharomyces cerevisiae	12471243
iEKPD-Sac-0123	P23293	SGV1	YPR161C	PK/CMGC/CDK	Saccharomyces cerevisiae	12471243
iEKPD-Cae-0237	E1NZ10	cdkl-1	WBGene00012779	PK/CMGC/CDKL	Caenorhabditis elegans	12471243
iEKPD-Drm-0119	Q9VMN3	Cdk1l	FBgn0031730	PK/CMGC/CDKL	Drosophila melanogaster	12471243
iEKPD-Hos-0007	Q8IVW4	CDKL3	ENSG00000006837.11	PK/CMGC/CDKL	Homo sapiens	12471243
iEKPD-Hos-0009	O76039	CDKL5	ENSG00000008086.11	PK/CMGC/CDKL	Homo sapiens	12471243
iEKPD-Hos-0097	Q00532	CDKL1	ENSG00000100490.9	PK/CMGC/CDKL	Homo sapiens	12471243
iEKPD-Hos-0241	Q92772	CDKL2	ENSG00000138769.10	PK/CMGC/CDKL	Homo sapiens	12471243
iEKPD-Hos-0448	Q5MAI5	CDKL4	ENSG00000205111.8	PK/CMGC/CDKL	Homo sapiens	12471243
iEKPD-Mum-0089	Q8BLF2	Cdkl3	ENSMUSG00000020389.19	PK/CMGC/CDKL	Mus musculus	12471243
iEKPD-Mum-0103	Q8CEQ0	Cdkl1	ENSMUSG00000020990.5	PK/CMGC/CDKL	Mus musculus	12471243
iEKPD-Mum-0239	Q9QUK0	Cdkl2	ENSMUSG00000029403.14	PK/CMGC/CDKL	Mus musculus	12471243
iEKPD-Mum-0272	Q3UTQ8	Cdkl5	ENSMUSG00000031292.14	PK/CMGC/CDKL	Mus musculus	12471243
iEKPD-Mum-0308	Q3TZA2	Cdkl4	ENSMUSG00000033966.7	PK/CMGC/CDKL	Mus musculus	12471243
iEKPD-Cae-0064	P18334	kin-3	WBGene00002191	PK/CMGC/CK2	Caenorhabditis elegans	12471243
iEKPD-Drm-0209	P08181	CkIIalpha	FBgn0264492	PK/CMGC/CK2	Drosophila melanogaster	12471243
iEKPD-Hos-0053	P19784	CSNK2A2	ENSG00000070770.8	PK/CMGC/CK2	Homo sapiens	12471243
iEKPD-Hos-0103	P68400	CSNK2A1	ENSG00000101266.17	PK/CMGC/CK2	Homo sapiens	12471243
iEKPD-Hos-0459	Q8NEV1	CSNK2A3	ENSG00000254598.2	PK/CMGC/CK2	Homo sapiens	12471243
iEKPD-Mum-0382	O54833	Csnk2a2	ENSMUSG00000046707.9	PK/CMGC/CK2	Mus musculus	12471243
iEKPD-Mum-0456	Q60737	Csnk2a1	ENSMUSG00000074698.10	PK/CMGC/CK2	Mus musculus	12471243
iEKPD-Sac-0056	P15790	CKA1	YIL035C	PK/CMGC/CK2	Saccharomyces cerevisiae	12471243
iEKPD-Sac-0104	P19454	CKA2	YOR061W	PK/CMGC/CK2	Saccharomyces cerevisiae	12471243
iEKPD-Cae-0137	G5EDB2	madd-3	WBGene00006517	PK/CMGC/CLK	Caenorhabditis elegans	12471243
iEKPD-Cae-0252	Q9BHM0	CELE_Y111B2A.1	WBGene00013727	PK/CMGC/CLK	Caenorhabditis elegans	12471243
iEKPD-Cae-0376	Q95XE7	CELE_Y73B3A.16	WBGene00022218	PK/CMGC/CLK	Caenorhabditis elegans	12471243
iEKPD-Cae-0394	C0Z1Y5	C16A11.10	WBGene00185089	PK/CMGC/CLK	Caenorhabditis elegans	12471243
iEKPD-Drm-0212	P49762	Doa	FBgn0265998	PK/CMGC/CLK	Drosophila melanogaster	12471243
iEKPD-Hos-0015	P49759	CLK1	ENSG00000013441.15	PK/CMGC/CLK	Homo sapiens	12471243
iEKPD-Hos-0147	Q9HAZ1	CLK4	ENSG00000113240.12	PK/CMGC/CLK	Homo sapiens	12471243
iEKPD-Hos-0387	P49760	CLK2	ENSG00000176444.18	PK/CMGC/CLK	Homo sapiens	12471243
iEKPD-Hos-0397	P49761	CLK3	ENSG00000179335.18	PK/CMGC/CLK	Homo sapiens	12471243
iEKPD-Mum-0088	O35493	Clk4	ENSMUSG00000020385.16	PK/CMGC/CLK	Mus musculus	12471243
iEKPD-Mum-0179	P22518	Clk1	ENSMUSG00000026034.17	PK/CMGC/CLK	Mus musculus	12471243
iEKPD-Mum-0287	O35492	Clk3	ENSMUSG00000032316.8	PK/CMGC/CLK	Mus musculus	12471243
iEKPD-Mum-0445	O35491	Clk2	ENSMUSG00000068917.12	PK/CMGC/CLK	Mus musculus	12471243
iEKPD-Sac-0080	P32350	KNS1	YLL019C	PK/CMGC/CLK	Saccharomyces cerevisiae	12471243
iEKPD-Cae-0195	Q20643	CELE_F52B5.2	WBGene00009921	PK/CMGC/CMGC_Unique	Caenorhabditis elegans	12471243
iEKPD-Cae-0057	Q8MQ70	hpk-1	WBGene00001994	PK/CMGC/DYRK	Caenorhabditis elegans	12471243
iEKPD-Cae-0088	Q8WQL7	mbk-1	WBGene00003149	PK/CMGC/DYRK	Caenorhabditis elegans	12471243
iEKPD-Cae-0089	Q9XTF3	mbk-2	WBGene00003150	PK/CMGC/DYRK	Caenorhabditis elegans	12471243
iEKPD-Cae-0121	Q19727	prpf-4	WBGene00004186	PK/CMGC/DYRK	Caenorhabditis elegans	12471243
iEKPD-Cae-0286	Q966P5	C36B7.1	WBGene00016464	PK/CMGC/DYRK	Caenorhabditis elegans	12471243
iEKPD-Cae-0287	Q966P6	C36B7.2	WBGene00016465	PK/CMGC/DYRK	Caenorhabditis elegans	12471243
iEKPD-Drm-0064	Q9V3D5	Dyrk2	FBgn0016930	PK/CMGC/DYRK	Drosophila melanogaster	12471243
iEKPD-Drm-0095	P83102	Dyrk3	FBgn0027101	PK/CMGC/DYRK	Drosophila melanogaster	12471243
iEKPD-Drm-0099	X2JAG8	BcDNA:GH04978	FBgn0027587	PK/CMGC/DYRK	Drosophila melanogaster	12471243
iEKPD-Drm-0135	Q9W0Q1	Hipk	FBgn0035142	PK/CMGC/DYRK	Drosophila melanogaster	12471243
iEKPD-Drm-0183	P49657	mnb	FBgn0259168	PK/CMGC/DYRK	Drosophila melanogaster	12471243
iEKPD-Hos-0012	Q9NR20	DYRK4	ENSG00000010219.13	PK/CMGC/DYRK	Homo sapiens	12471243
iEKPD-Hos-0037	Q9H2X6	HIPK2	ENSG00000064393.15	PK/CMGC/DYRK	Homo sapiens	12471243
iEKPD-Hos-0123	Q9Y463	DYRK1B	ENSG00000105204.13	PK/CMGC/DYRK	Homo sapiens	12471243
iEKPD-Hos-0138	Q9H422	HIPK3	ENSG00000110422.11	PK/CMGC/DYRK	Homo sapiens	12471243
iEKPD-Hos-0145	Q13523	PRPF4B	ENSG00000112739.16	PK/CMGC/DYRK	Homo sapiens	12471243
iEKPD-Hos-0192	Q92630	DYRK2	ENSG00000127334.10	PK/CMGC/DYRK	Homo sapiens	12471243
iEKPD-Hos-0264	O43781	DYRK3	ENSG00000143479.15	PK/CMGC/DYRK	Homo sapiens	12471243
iEKPD-Hos-0303	Q13627	DYRK1A	ENSG00000157540.19	PK/CMGC/DYRK	Homo sapiens	12471243
iEKPD-Hos-0309	Q8NE63	HIPK4	ENSG00000160396.8	PK/CMGC/DYRK	Homo sapiens	12471243
iEKPD-Hos-0323	Q86Z02	HIPK1	ENSG00000163349.21	PK/CMGC/DYRK	Homo sapiens	12471243
iEKPD-Mum-0013	Q9Z188	Dyrk1b	ENSMUSG00000002409.18	PK/CMGC/DYRK	Mus musculus	12471243
iEKPD-Mum-0050	O88904	Hipk1	ENSMUSG00000008730.17	PK/CMGC/DYRK	Mus musculus	12471243
iEKPD-Mum-0063	Q922Y0	Dyrk3	ENSMUSG00000016526.8	PK/CMGC/DYRK	Mus musculus	12471243
iEKPD-Mum-0111	Q61136	Prpf4b	ENSMUSG00000021413.9	PK/CMGC/DYRK	Mus musculus	12471243
iEKPD-Mum-0135	Q61214	Dyrk1a	ENSMUSG00000022897.14	PK/CMGC/DYRK	Mus musculus	12471243
iEKPD-Mum-0202	Q9ERH7	Hipk3	ENSMUSG00000027177.14	PK/CMGC/DYRK	Mus musculus	12471243
iEKPD-Mum-0221	Q5U4C9	Dyrk2	ENSMUSG00000028630.9	PK/CMGC/DYRK	Mus musculus	12471243
iEKPD-Mum-0254	Q8BI55	Dyrk4	ENSMUSG00000030345.16	PK/CMGC/DYRK	Mus musculus	12471243
iEKPD-Mum-0354	Q3V016	Hipk4	ENSMUSG00000040424.15	PK/CMGC/DYRK	Mus musculus	12471243
iEKPD-Mum-0427	Q9QZR5	Hipk2	ENSMUSG00000061436.15	PK/CMGC/DYRK	Mus musculus	12471243
iEKPD-Sac-0063	P14680	YAK1	YJL141C	PK/CMGC/DYRK	Saccharomyces cerevisiae	12471243
iEKPD-Cae-0056	Q9U2Q9	gsk-3	WBGene00001746	PK/CMGC/GSK	Caenorhabditis elegans	12471243
iEKPD-Cae-0172	Q93344	gska-3	WBGene00007977	PK/CMGC/GSK	Caenorhabditis elegans	12471243
iEKPD-Cae-0174	Q93372	C44H4.6	WBGene00008095	PK/CMGC/GSK	Caenorhabditis elegans	12471243
iEKPD-Cae-0210	Q09595	R03D7.5	WBGene00010991	PK/CMGC/GSK	Caenorhabditis elegans	12471243
iEKPD-Cae-0249	Q9XX60	CELE_Y106G6D.4	WBGene00013701	PK/CMGC/GSK	Caenorhabditis elegans	12471243
iEKPD-Cae-0250	G5EFV1	CELE_Y106G6E.1	WBGene00013705	PK/CMGC/GSK	Caenorhabditis elegans	12471243
iEKPD-Cae-0306	P91267	CELE_F21F3.2	WBGene00017672	PK/CMGC/GSK	Caenorhabditis elegans	12471243
iEKPD-Drm-0021	P18431	sgg	FBgn0003371	PK/CMGC/GSK	Drosophila melanogaster	12471243
iEKPD-Drm-0102	Q9VK37	Pk34A	FBgn0028410	PK/CMGC/GSK	Drosophila melanogaster	12471243
iEKPD-Drm-0166	P83101	gskt	FBgn0046332	PK/CMGC/GSK	Drosophila melanogaster	12471243
iEKPD-Hos-0078	P49841	GSK3B	ENSG00000082701.14	PK/CMGC/GSK	Homo sapiens	12471243
iEKPD-Hos-0126	P49840	GSK3A	ENSG00000105723.11	PK/CMGC/GSK	Homo sapiens	12471243
iEKPD-Mum-0133	Q9WV60	Gsk3b	ENSMUSG00000022812.13	PK/CMGC/GSK	Mus musculus	12471243
iEKPD-Mum-0413	Q2NL51	Gsk3a	ENSMUSG00000057177.12	PK/CMGC/GSK	Mus musculus	12471243
iEKPD-Sac-0020	P50873	MRK1	YDL079C	PK/CMGC/GSK	Saccharomyces cerevisiae	12471243
iEKPD-Sac-0087	P38615	RIM11	YMR139W	PK/CMGC/GSK	Saccharomyces cerevisiae	12471243
iEKPD-Sac-0096	P21965	MCK1	YNL307C	PK/CMGC/GSK	Saccharomyces cerevisiae	12471243
iEKPD-Sac-0103	Q12222	YGK3	YOL128C	PK/CMGC/GSK	Saccharomyces cerevisiae	12471243
iEKPD-Cae-0060	Q8WQG9	jnk-1	WBGene00002178	PK/CMGC/MPK	Caenorhabditis elegans	12471243
iEKPD-Cae-0061	O44408	kgb-1	WBGene00002187	PK/CMGC/MPK	Caenorhabditis elegans	12471243
iEKPD-Cae-0086	Q9U9Y8	lit-1	WBGene00003048	PK/CMGC/MPK	Caenorhabditis elegans	12471243
iEKPD-Cae-0098	P39745	mpk-1	WBGene00003401	PK/CMGC/MPK	Caenorhabditis elegans	12471243
iEKPD-Cae-0099	H2KYF8	mpk-2	WBGene00003402	PK/CMGC/MPK	Caenorhabditis elegans	12471243
iEKPD-Cae-0116	Q17446	pmk-1	WBGene00004055	PK/CMGC/MPK	Caenorhabditis elegans	12471243
iEKPD-Cae-0117	Q8MXI4	pmk-2	WBGene00004056	PK/CMGC/MPK	Caenorhabditis elegans	12471243
iEKPD-Cae-0118	O44514	pmk-3	WBGene00004057	PK/CMGC/MPK	Caenorhabditis elegans	12471243
iEKPD-Cae-0129	G5EBT1	sma-5	WBGene00004859	PK/CMGC/MPK	Caenorhabditis elegans	12471243
iEKPD-Cae-0175	Q9U3L3	C49C3.10	WBGene00008200	PK/CMGC/MPK	Caenorhabditis elegans	12471243
iEKPD-Cae-0241	Q9XXC0	CELE_Y51B9A.9	WBGene00013091	PK/CMGC/MPK	Caenorhabditis elegans	12471243
iEKPD-Cae-0270	Q11179	mapk-15	WBGene00015478	PK/CMGC/MPK	Caenorhabditis elegans	12471243
iEKPD-Cae-0301	Q19243	CELE_F09C12.2	WBGene00017277	PK/CMGC/MPK	Caenorhabditis elegans	12471243
iEKPD-Drm-0003	P92208	bsk	FBgn0000229	PK/CMGC/MPK	Drosophila melanogaster	12471243
iEKPD-Drm-0018	P40417	rl	FBgn0003256	PK/CMGC/MPK	Drosophila melanogaster	12471243
iEKPD-Drm-0047	Q8IQ91	nmo	FBgn0011817	PK/CMGC/MPK	Drosophila melanogaster	12471243
iEKPD-Drm-0059	O62618	p38a	FBgn0015765	PK/CMGC/MPK	Drosophila melanogaster	12471243
iEKPD-Drm-0084	O61443	p38b	FBgn0024846	PK/CMGC/MPK	Drosophila melanogaster	12471243
iEKPD-Drm-0174	Q9W354	Erk7	FBgn0052703	PK/CMGC/MPK	Drosophila melanogaster	12471243
iEKPD-Drm-0214	P83100	p38c	FBgn0267339	PK/CMGC/MPK	Drosophila melanogaster	12471243
iEKPD-Hos-0026	P45984	MAPK9	ENSG00000050748.17	PK/CMGC/MPK	Homo sapiens	12471243
iEKPD-Hos-0050	Q16659	MAPK6	ENSG00000069956.11	PK/CMGC/MPK	Homo sapiens	12471243
iEKPD-Hos-0082	Q9UBE8	NLK	ENSG00000087095.12	PK/CMGC/MPK	Homo sapiens	12471243
iEKPD-Hos-0095	P28482	MAPK1	ENSG00000100030.14	PK/CMGC/MPK	Homo sapiens	12471243
iEKPD-Hos-0112	P27361	MAPK3	ENSG00000102882.11	PK/CMGC/MPK	Homo sapiens	12471243
iEKPD-Hos-0132	P45983	MAPK8	ENSG00000107643.15	PK/CMGC/MPK	Homo sapiens	12471243
iEKPD-Hos-0137	P53779	MAPK10	ENSG00000109339.20	PK/CMGC/MPK	Homo sapiens	12471243
iEKPD-Hos-0141	Q16539	MAPK14	ENSG00000112062.10	PK/CMGC/MPK	Homo sapiens	12471243
iEKPD-Hos-0253	P31152	MAPK4	ENSG00000141639.11	PK/CMGC/MPK	Homo sapiens	12471243
iEKPD-Hos-0298	O15264	MAPK13	ENSG00000156711.16	PK/CMGC/MPK	Homo sapiens	12471243
iEKPD-Hos-0345	Q13164	MAPK7	ENSG00000166484.19	PK/CMGC/MPK	Homo sapiens	12471243
iEKPD-Hos-0401	Q8TD08	MAPK15	ENSG00000181085.14	PK/CMGC/MPK	Homo sapiens	12471243
iEKPD-Hos-0416	Q15759	MAPK11	ENSG00000185386.14	PK/CMGC/MPK	Homo sapiens	12471243
iEKPD-Hos-0423	P53778	MAPK12	ENSG00000188130.13	PK/CMGC/MPK	Homo sapiens	12471243
iEKPD-Mum-0005	Q9WVS8	Mapk7	ENSMUSG00000001034.17	PK/CMGC/MPK	Mus musculus	12471243
iEKPD-Mum-0030	Q9Z1B7	Mapk13	ENSMUSG00000004864.12	PK/CMGC/MPK	Mus musculus	12471243
iEKPD-Mum-0066	O54949	Nlk	ENSMUSG00000017376.15	PK/CMGC/MPK	Mus musculus	12471243
iEKPD-Mum-0087	Q9WTU6	Mapk9	ENSMUSG00000020366.18	PK/CMGC/MPK	Mus musculus	12471243
iEKPD-Mum-0120	Q91Y86	Mapk8	ENSMUSG00000021936.14	PK/CMGC/MPK	Mus musculus	12471243
iEKPD-Mum-0129	O08911	Mapk12	ENSMUSG00000022610.9	PK/CMGC/MPK	Mus musculus	12471243
iEKPD-Mum-0154	Q6P5G0	Mapk4	ENSMUSG00000024558.12	PK/CMGC/MPK	Mus musculus	12471243
iEKPD-Mum-0369	Q61532	Mapk6	ENSMUSG00000042688.16	PK/CMGC/MPK	Mus musculus	12471243
iEKPD-Mum-0383	Q61831	Mapk10	ENSMUSG00000046709.16	PK/CMGC/MPK	Mus musculus	12471243
iEKPD-Mum-0403	Q9WUI1	Mapk11	ENSMUSG00000053137.6	PK/CMGC/MPK	Mus musculus	12471243
iEKPD-Mum-0405	P47811	Mapk14	ENSMUSG00000053436.14	PK/CMGC/MPK	Mus musculus	12471243
iEKPD-Mum-0437	Q63844	Mapk3	ENSMUSG00000063065.13	PK/CMGC/MPK	Mus musculus	12471243
iEKPD-Mum-0438	P63085	Mapk1	ENSMUSG00000063358.15	PK/CMGC/MPK	Mus musculus	12471243
iEKPD-Mum-0440	Q80Y86	Mapk15	ENSMUSG00000063704.12	PK/CMGC/MPK	Mus musculus	12471243
iEKPD-Sac-0005	P16892	FUS3	YBL016W	PK/CMGC/MPK	Saccharomyces cerevisiae	12471243
iEKPD-Sac-0043	P14681	KSS1	YGR040W	PK/CMGC/MPK	Saccharomyces cerevisiae	12471243
iEKPD-Sac-0049	Q00772	SLT2	YHR030C	PK/CMGC/MPK	Saccharomyces cerevisiae	12471243
iEKPD-Sac-0074	P36005	KDX1	YKL161C	PK/CMGC/MPK	Saccharomyces cerevisiae	12471243
iEKPD-Sac-0082	P32485	HOG1	YLR113W	PK/CMGC/MPK	Saccharomyces cerevisiae	12471243
iEKPD-Sac-0120	P41808	SMK1	YPR054W	PK/CMGC/MPK	Saccharomyces cerevisiae	12471243
iEKPD-Cae-0025	B3WFY8	dyf-5	WBGene00001121	PK/CMGC/RCK	Caenorhabditis elegans	12471243
iEKPD-Drm-0186	Q9VL64	IME2	FBgn0259712	PK/CMGC/RCK	Drosophila melanogaster	12471243
iEKPD-Hos-0075	Q9UQ07	MOK	ENSG00000080823.22	PK/CMGC/RCK	Homo sapiens	12471243
iEKPD-Hos-0140	P20794	MAK	ENSG00000111837.11	PK/CMGC/RCK	Homo sapiens	12471243
iEKPD-Hos-0143	Q9UPZ9	ICK	ENSG00000112144.15	PK/CMGC/RCK	Homo sapiens	12471243
iEKPD-Mum-0054	Q9JKV2	Ick	ENSMUSG00000009828.15	PK/CMGC/RCK	Mus musculus	12471243
iEKPD-Mum-0109	Q04859	Mak	ENSMUSG00000021363.14	PK/CMGC/RCK	Mus musculus	12471243
iEKPD-Mum-0412	Q9WVS4	Mok	ENSMUSG00000056458.16	PK/CMGC/RCK	Mus musculus	12471243
iEKPD-Sac-0061	P32581	IME2	YJL106W	PK/CMGC/RCK	Saccharomyces cerevisiae	12471243
iEKPD-Cae-0133	Q03563	spk-1	WBGene00004980	PK/CMGC/SRPK	Caenorhabditis elegans	12471243
iEKPD-Drm-0086	M9NGC6	Srpk79D	FBgn0025702	PK/CMGC/SRPK	Drosophila melanogaster	12471243
iEKPD-Drm-0093	A0A0B4KF69	SRPK	FBgn0026370	PK/CMGC/SRPK	Drosophila melanogaster	12471243
iEKPD-Drm-0111	Q9VXN5	SPRK2	FBgn0030697	PK/CMGC/SRPK	Drosophila melanogaster	12471243
iEKPD-Hos-0091	Q96SB4	SRPK1	ENSG00000096063.15	PK/CMGC/SRPK	Homo sapiens	12471243
iEKPD-Hos-0220	P78362	SRPK2	ENSG00000135250.16	PK/CMGC/SRPK	Homo sapiens	12471243
iEKPD-Hos-0413	Q9UPE1	SRPK3	ENSG00000184343.10	PK/CMGC/SRPK	Homo sapiens	12471243
iEKPD-Mum-0010	Q9Z0G2	Srpk3	ENSMUSG00000002007.5	PK/CMGC/SRPK	Mus musculus	12471243
iEKPD-Mum-0031	O70551	Srpk1	ENSMUSG00000004865.15	PK/CMGC/SRPK	Mus musculus	12471243
iEKPD-Mum-0435	O54781	Srpk2	ENSMUSG00000062604.11	PK/CMGC/SRPK	Mus musculus	12471243
iEKPD-Sac-0088	Q03656	SKY1	YMR216C	PK/CMGC/SRPK	Saccharomyces cerevisiae	12471243
iEKPD-Cae-0001	G5EDL3	air-1	WBGene00000098	PK/Other/Aur	Caenorhabditis elegans	12471243
iEKPD-Cae-0002	O01427	air-2	WBGene00000099	PK/Other/Aur	Caenorhabditis elegans	12471243
iEKPD-Drm-0002	Q9VGF9	aurA	FBgn0000147	PK/Other/Aur	Drosophila melanogaster	12471243
iEKPD-Drm-0080	Q9VKN7	ial	FBgn0024227	PK/Other/Aur	Drosophila melanogaster	12471243
iEKPD-Hos-0083	O14965	AURKA	ENSG00000087586.17	PK/Other/Aur	Homo sapiens	12471243
iEKPD-Hos-0122	Q9UQB9	AURKC	ENSG00000105146.12	PK/Other/Aur	Homo sapiens	12471243
iEKPD-Hos-0396	Q96GD4	AURKB	ENSG00000178999.12	PK/Other/Aur	Homo sapiens	12471243
iEKPD-Mum-0101	O70126	Aurkb	ENSMUSG00000020897.12	PK/Other/Aur	Mus musculus	12471243
iEKPD-Mum-0208	P97477	Aurka	ENSMUSG00000027496.15	PK/Other/Aur	Mus musculus	12471243
iEKPD-Mum-0449	O88445	Aurkc	ENSMUSG00000070837.5	PK/Other/Aur	Mus musculus	12471243
iEKPD-Sac-0118	P38991	IPL1	YPL209C	PK/Other/Aur	Saccharomyces cerevisiae	12471243
iEKPD-Cae-0008	Q21776	bub-1	WBGene00000275	PK/Other/BUB	Caenorhabditis elegans	12471243
iEKPD-Drm-0118	Q9VMS5	Bub1	FBgn0031696	PK/Other/BUB	Drosophila melanogaster	12471243
iEKPD-Drm-0205	A1Z6I7	BubR1	FBgn0263855	PK/Other/BUB	Drosophila melanogaster	12471243
iEKPD-Hos-0300	O60566	BUB1B	ENSG00000156970.12	PK/Other/BUB	Homo sapiens	12471243
iEKPD-Hos-0362	O43683	BUB1	ENSG00000169679.14	PK/Other/BUB	Homo sapiens	12471243
iEKPD-Mum-0206	O08901	Bub1	ENSMUSG00000027379.13	PK/Other/BUB	Mus musculus	12471243
iEKPD-Mum-0350	Q9Z1S0	Bub1b	ENSMUSG00000040084.9	PK/Other/BUB	Mus musculus	12471243
iEKPD-Sac-0046	P41695	BUB1	YGR188C	PK/Other/BUB	Saccharomyces cerevisiae	12471243
iEKPD-Cae-0393	B5WWL2	CELE_F52C12.6	WBGene00138717	PK/Other/Bud32	Caenorhabditis elegans	12471243
iEKPD-Drm-0136	Q9VRJ6	Prpk	FBgn0035590	PK/Other/Bud32	Drosophila melanogaster	12471243
iEKPD-Hos-0374	Q96S44	TP53RK	ENSG00000172315.5	PK/Other/Bud32	Homo sapiens	12471243
iEKPD-Mum-0346	Q5U452	Trp53rka	ENSMUSG00000039725.6	PK/Other/Bud32	Mus musculus	12471243
iEKPD-Mum-0372	Q99PW4	Tp53rk	ENSMUSG00000042854.9	PK/Other/Bud32	Mus musculus	12471243
iEKPD-Sac-0047	P53323	BUD32	YGR262C	PK/Other/Bud32	Saccharomyces cerevisiae	12471243
iEKPD-Cae-0017	Q3Y416	ckk-1	WBGene00000518	PK/Other/CAMKK	Caenorhabditis elegans	12471243
iEKPD-Drm-0160	A4V2C3	CAMKIIb	FBgn0040056	PK/Other/CAMKK	Drosophila melanogaster	12471243
iEKPD-Hos-0002	Q8N5S9	CAMKK1	ENSG00000004660.14	PK/Other/CAMKK	Homo sapiens	12471243
iEKPD-Hos-0139	Q96RR4	CAMKK2	ENSG00000110931.18	PK/Other/CAMKK	Homo sapiens	12471243
iEKPD-Mum-0098	Q8VBY2	Camkk1	ENSMUSG00000020785.17	PK/Other/CAMKK	Mus musculus	12471243
iEKPD-Mum-0241	Q8C078	Camkk2	ENSMUSG00000029471.13	PK/Other/CAMKK	Mus musculus	12471243
iEKPD-Sac-0033	P38990	SAK1	YER129W	PK/Other/CAMKK	Saccharomyces cerevisiae	12471243
iEKPD-Sac-0041	P43637	TOS3	YGL179C	PK/Other/CAMKK	Saccharomyces cerevisiae	12471243
iEKPD-Sac-0069	P32801	ELM1	YKL048C	PK/Other/CAMKK	Saccharomyces cerevisiae	12471243
iEKPD-Sac-0124	P53170	PKP2	YGL059W	PK/Other/CAMKK	Saccharomyces cerevisiae	12471243
iEKPD-Cae-0285	O01493	cdc-7	WBGene00016421	PK/Other/CDC7	Caenorhabditis elegans	12471243
iEKPD-Drm-0101	Q9W3Y1	Cdc7	FBgn0028360	PK/Other/CDC7	Drosophila melanogaster	12471243
iEKPD-Drm-0125	Q9VJ90	Dmel\CG5790	FBgn0032677	PK/Other/CDC7	Drosophila melanogaster	12471243
iEKPD-Hos-0092	O00311	CDC7	ENSG00000097046.12	PK/Other/CDC7	Homo sapiens	12471243
iEKPD-Mum-0237	Q9Z0H0	Cdc7	ENSMUSG00000029283.17	PK/Other/CDC7	Mus musculus	12471243
iEKPD-Sac-0017	P06243	CDC7	YDL017W	PK/Other/CDC7	Saccharomyces cerevisiae	12471243
iEKPD-Sac-0014	P25333	SAT4	YCR008W	PK/Other/HAL	Saccharomyces cerevisiae	12471243
iEKPD-Sac-0018	Q12100	RTK1	YDL025C	PK/Other/HAL	Saccharomyces cerevisiae	12471243
iEKPD-Sac-0023	Q12310	PRR2	YDL214C	PK/Other/HAL	Saccharomyces cerevisiae	12471243
iEKPD-Sac-0065	P38970	HAL5	YJL165C	PK/Other/HAL	Saccharomyces cerevisiae	12471243
iEKPD-Sac-0067	P47116	PTK2	YJR059W	PK/Other/HAL	Saccharomyces cerevisiae	12471243
iEKPD-Sac-0076	P36004	KKQ8	YKL168C	PK/Other/HAL	Saccharomyces cerevisiae	12471243
iEKPD-Sac-0078	P36002	PTK1	YKL198C	PK/Other/HAL	Saccharomyces cerevisiae	12471243
iEKPD-Sac-0093	P22211	NPR1	YNL183C	PK/Other/HAL	Saccharomyces cerevisiae	12471243
iEKPD-Sac-0108	Q08732	HRK1	YOR267C	PK/Other/HAL	Saccharomyces cerevisiae	12471243
iEKPD-Cae-0161	G5EE25	hasp-1	WBGene00007258	PK/Other/Haspin	Caenorhabditis elegans	12471243
iEKPD-Cae-0165	C1P643	C04G2.10	WBGene00007309	PK/Other/Haspin	Caenorhabditis elegans	12471243
iEKPD-Cae-0177	Q18765	C50H2.7	WBGene00008243	PK/Other/Haspin	Caenorhabditis elegans	12471243
iEKPD-Cae-0223	Q8T3H2	CELE_VY10G11R.1	WBGene00012159	PK/Other/Haspin	Caenorhabditis elegans	12471243
iEKPD-Cae-0240	Q9U2A2	CELE_Y48B6A.10	WBGene00012981	PK/Other/Haspin	Caenorhabditis elegans	12471243
iEKPD-Cae-0271	Q17723	C06E4.5	WBGene00015534	PK/Other/Haspin	Caenorhabditis elegans	12471243
iEKPD-Cae-0281	Q18226	C26E6.1	WBGene00016137	PK/Other/Haspin	Caenorhabditis elegans	12471243
iEKPD-Cae-0331	Q9N5M9	CELE_H12I13.1	WBGene00019190	PK/Other/Haspin	Caenorhabditis elegans	12471243
iEKPD-Cae-0367	Q9BL96	hasp-2	WBGene00021214	PK/Other/Haspin	Caenorhabditis elegans	12471243
iEKPD-Cae-0377	Q9N4E6	CELE_Y73B6A.1	WBGene00022228	PK/Other/Haspin	Caenorhabditis elegans	12471243
iEKPD-Cae-0385	Q09371	ZK177.2	WBGene00022670	PK/Other/Haspin	Caenorhabditis elegans	12471243
iEKPD-Cae-0391	Q4PIU0	C55C3.8	WBGene00044501	PK/Other/Haspin	Caenorhabditis elegans	12471243
iEKPD-Cae-0395	U4PC52	CELE_F59E12.15	WBGene00235269	PK/Other/Haspin	Caenorhabditis elegans	12471243
iEKPD-Drm-0170	P83103	Haspin	FBgn0046706	PK/Other/Haspin	Drosophila melanogaster	12471243
iEKPD-Hos-0392	Q8TF76	HASPIN	ENSG00000177602.5	PK/Other/Haspin	Homo sapiens	12471243
iEKPD-Mum-0388	Q9Z0R0	Haspin	ENSMUSG00000050107.2	PK/Other/Haspin	Mus musculus	12471243
iEKPD-Sac-0004	P32789	ALK2	YBL009W	PK/Other/Haspin	Saccharomyces cerevisiae	12471243
iEKPD-Sac-0037	P43633	ALK1	YGL021W	PK/Other/Haspin	Saccharomyces cerevisiae	12471243
iEKPD-Drm-0079	Q9VEZ5	IKKbeta	FBgn0024222	PK/Other/IKK	Drosophila melanogaster	12471243
iEKPD-Drm-0181	Q9V3Y8	IKKepsilon	FBgn0086657	PK/Other/IKK	Drosophila melanogaster	12471243
iEKPD-Hos-0117	O14920	IKBKB	ENSG00000104365.13	PK/Other/IKK	Homo sapiens	12471243
iEKPD-Hos-0409	Q9UHD2	TBK1	ENSG00000183735.9	PK/Other/IKK	Homo sapiens	12471243
iEKPD-Hos-0452	O15111	CHUK	ENSG00000213341.10	PK/Other/IKK	Homo sapiens	12471243
iEKPD-Hos-0461	Q14164	IKBKE	ENSG00000263528.7	PK/Other/IKK	Homo sapiens	12471243
iEKPD-Mum-0081	Q9WUN2	Tbk1	ENSMUSG00000020115.3	PK/Other/IKK	Mus musculus	12471243
iEKPD-Mum-0169	Q60680	Chuk	ENSMUSG00000025199.16	PK/Other/IKK	Mus musculus	12471243
iEKPD-Mum-0278	O88351	Ikbkb	ENSMUSG00000031537.15	PK/Other/IKK	Mus musculus	12471243
iEKPD-Mum-0365	Q9R0T8	Ikbke	ENSMUSG00000042349.13	PK/Other/IKK	Mus musculus	12471243
iEKPD-Cae-0058	Q09499	ire-1	WBGene00002147	PK/Other/IRE	Caenorhabditis elegans	12471243
iEKPD-Drm-0198	A8JR46	Ire1	FBgn0261984	PK/Other/IRE	Drosophila melanogaster	12471243
iEKPD-Hos-0216	Q76MJ5	ERN2	ENSG00000134398.14	PK/Other/IRE	Homo sapiens	12471243
iEKPD-Hos-0395	O75460	ERN1	ENSG00000178607.15	PK/Other/IRE	Homo sapiens	12471243
iEKPD-Mum-0097	Q9EQY0	Ern1	ENSMUSG00000020715.9	PK/Other/IRE	Mus musculus	12471243
iEKPD-Mum-0264	Q9Z2E3	Ern2	ENSMUSG00000030866.8	PK/Other/IRE	Mus musculus	12471243
iEKPD-Sac-0050	P32361	IRE1	YHR079C	PK/Other/IRE	Saccharomyces cerevisiae	12471243
iEKPD-Drm-0127	Q1EC11	Mos	FBgn0033773	PK/Other/MOS	Drosophila melanogaster	12471243
iEKPD-Hos-0375	P00540	MOS	ENSG00000172680.1	PK/Other/MOS	Homo sapiens	12471243
iEKPD-Mum-0462	P00536	Mos	ENSMUSG00000078365.5	PK/Other/MOS	Mus musculus	12471243
iEKPD-Cae-0127	G5ECQ3	sel-5	WBGene00004762	PK/Other/NAK	Caenorhabditis elegans	12471243
iEKPD-Cae-0325	Q20483	gakh-1	WBGene00018516	PK/Other/NAK	Caenorhabditis elegans	12471243
iEKPD-Drm-0060	Q9VJ30	Nak	FBgn0015772	PK/Other/NAK	Drosophila melanogaster	12471243
iEKPD-Drm-0146	Q9VI84	Psk	FBgn0037491	PK/Other/NAK	Drosophila melanogaster	12471243
iEKPD-Hos-0157	O75716	STK16	ENSG00000115661.13	PK/Other/NAK	Homo sapiens	12471243
iEKPD-Hos-0161	Q2M2I8	AAK1	ENSG00000115977.18	PK/Other/NAK	Homo sapiens	12471243
iEKPD-Hos-0240	Q9NSY1	BMP2K	ENSG00000138756.17	PK/Other/NAK	Homo sapiens	12471243
iEKPD-Mum-0182	O88697	Stk16	ENSMUSG00000026201.12	PK/Other/NAK	Mus musculus	12471243
iEKPD-Mum-0313	Q91Z96	Bmp2k	ENSMUSG00000034663.13	PK/Other/NAK	Mus musculus	12471243
iEKPD-Mum-0414	Q3UHJ0	Aak1	ENSMUSG00000057230.13	PK/Other/NAK	Mus musculus	12471243
iEKPD-Sac-0009	P38080	AKL1	YBR059C	PK/Other/NAK	Saccharomyces cerevisiae	12471243
iEKPD-Sac-0058	P40494	PRK1	YIL095W	PK/Other/NAK	Saccharomyces cerevisiae	12471243
iEKPD-Sac-0090	P53974	ARK1	YNL020C	PK/Other/NAK	Saccharomyces cerevisiae	12471243
iEKPD-Sac-0119	Q12003	ENV7	YPL236C	PK/Other/NAK	Saccharomyces cerevisiae	12471243
iEKPD-Drm-0620	Q9VMY8	aux	FBgn0037218	PK/Other/NAK;PTP/DSP/PTEN	Drosophila melanogaster	12471243
iEKPD-Hos-1305	O14976	GAK	ENSG00000178950.16	PK/Other/NAK;PTP/DSP/PTEN	Homo sapiens	12471243
iEKPD-Mum-1313	Q99KY4	Gak	ENSMUSG00000062234.14	PK/Other/NAK;PTP/DSP/PTEN	Mus musculus	12471243
iEKPD-Cae-0187	G5EFM9	nekl-3	WBGene00008956	PK/Other/NEK	Caenorhabditis elegans	12471243
iEKPD-Cae-0295	P84199	nekl-4	WBGene00017033	PK/Other/NEK	Caenorhabditis elegans	12471243
iEKPD-Cae-0369	A0A061AD48	nekl-1	WBGene00021461	PK/Other/NEK	Caenorhabditis elegans	12471243
iEKPD-Cae-0381	O01775	nekl-2	WBGene00022631	PK/Other/NEK	Caenorhabditis elegans	12471243
iEKPD-Drm-0009	O46308	png	FBgn0000826	PK/Other/NEK	Drosophila melanogaster	12471243
iEKPD-Drm-0108	Q9W3N8	Nek2	FBgn0029970	PK/Other/NEK	Drosophila melanogaster	12471243
iEKPD-Drm-0165	Q9VC32	niki	FBgn0045980	PK/Other/NEK	Drosophila melanogaster	12471243
iEKPD-Hos-0151	Q8NG66	NEK11	ENSG00000114670.13	PK/Other/NEK	Homo sapiens	12471243
iEKPD-Hos-0154	P51957	NEK4	ENSG00000114904.12	PK/Other/NEK	Homo sapiens	12471243
iEKPD-Hos-0167	P51955	NEK2	ENSG00000117650.12	PK/Other/NEK	Homo sapiens	12471243
iEKPD-Hos-0172	Q9HC98	NEK6	ENSG00000119408.16	PK/Other/NEK	Homo sapiens	12471243
iEKPD-Hos-0173	Q8TD19	NEK9	ENSG00000119638.12	PK/Other/NEK	Homo sapiens	12471243
iEKPD-Hos-0228	P51956	NEK3	ENSG00000136098.16	PK/Other/NEK	Homo sapiens	12471243
iEKPD-Hos-0234	Q96PY6	NEK1	ENSG00000137601.16	PK/Other/NEK	Homo sapiens	12471243
iEKPD-Hos-0284	Q8TDX7	NEK7	ENSG00000151414.14	PK/Other/NEK	Homo sapiens	12471243
iEKPD-Hos-0314	Q86SG6	NEK8	ENSG00000160602.13	PK/Other/NEK	Homo sapiens	12471243
iEKPD-Hos-0325	Q6ZWH5	NEK10	ENSG00000163491.16	PK/Other/NEK	Homo sapiens	12471243
iEKPD-Hos-0431	Q6P3R8	NEK5	ENSG00000197168.11	PK/Other/NEK	Homo sapiens	12471243
iEKPD-Mum-0067	Q91ZR4	Nek8	ENSMUSG00000017405.14	PK/Other/NEK	Mus musculus	12471243
iEKPD-Mum-0119	Q9Z1J2	Nek4	ENSMUSG00000021918.10	PK/Other/NEK	Mus musculus	12471243
iEKPD-Mum-0187	Q9ES74	Nek7	ENSMUSG00000026393.10	PK/Other/NEK	Mus musculus	12471243
iEKPD-Mum-0193	O35942	Nek2	ENSMUSG00000026622.15	PK/Other/NEK	Mus musculus	12471243
iEKPD-Mum-0196	Q9ES70	Nek6	ENSMUSG00000026749.11	PK/Other/NEK	Mus musculus	12471243
iEKPD-Mum-0277	Q9R0A5	Nek3	ENSMUSG00000031478.16	PK/Other/NEK	Mus musculus	12471243
iEKPD-Mum-0280	P51954	Nek1	ENSMUSG00000031644.19	PK/Other/NEK	Mus musculus	12471243
iEKPD-Mum-0312	Q8K1R7	Nek9	ENSMUSG00000034290.9	PK/Other/NEK	Mus musculus	12471243
iEKPD-Mum-0317	Q8C0Q4	Nek11	ENSMUSG00000035032.12	PK/Other/NEK	Mus musculus	12471243
iEKPD-Mum-0335	Q7TSC3	Nek5	ENSMUSG00000037738.11	PK/Other/NEK	Mus musculus	12471243
iEKPD-Mum-0366	Q3UGM2	Nek10	ENSMUSG00000042567.20	PK/Other/NEK	Mus musculus	12471243
iEKPD-Sac-0002	P22209	KIN3	YAR018C	PK/Other/NEK	Saccharomyces cerevisiae	12471243
iEKPD-Cae-0268	Q11090	C01C4.3	WBGene00015293	PK/Other/NKF1	Caenorhabditis elegans	12471243
iEKPD-Drm-0121	Q9VM90	PKN	FBgn0031855	PK/Other/NKF1	Drosophila melanogaster	12471243
iEKPD-Drm-0130	A1ZAH6	CG4945	FBgn0034137	PK/Other/NKF1	Drosophila melanogaster	12471243
iEKPD-Hos-0422	P0C263	SBK2	ENSG00000187550.8	PK/Other/NKF1	Homo sapiens	12471243
iEKPD-Hos-0424	Q52WX2	SBK1	ENSG00000188322.4	PK/Other/NKF1	Homo sapiens	12471243
iEKPD-Hos-0455	P0C264	SBK3	ENSG00000231274.5	PK/Other/NKF1	Homo sapiens	12471243
iEKPD-Mum-0257	P0C5K1	Sbk2	ENSMUSG00000030433.15	PK/Other/NKF1	Mus musculus	12471243
iEKPD-Mum-0373	Q8QZX0	Sbk1	ENSMUSG00000042978.10	PK/Other/NKF1	Mus musculus	12471243
iEKPD-Mum-0466	P0C5K0	Sbk3	ENSMUSG00000085272.7	PK/Other/NKF1	Mus musculus	12471243
iEKPD-Cae-0300	Q09298	pink-1	WBGene00017137	PK/Other/NKF2	Caenorhabditis elegans	12471243
iEKPD-Drm-0107	Q0KHV6	Pink1	FBgn0029891	PK/Other/NKF2	Drosophila melanogaster	12471243
iEKPD-Hos-0305	Q9BXM7	PINK1	ENSG00000158828.7	PK/Other/NKF2	Homo sapiens	12471243
iEKPD-Mum-0225	Q99MQ3	Pink1	ENSMUSG00000028756.12	PK/Other/NKF2	Mus musculus	12471243
iEKPD-Hos-0381	Q9H792	PEAK1	ENSG00000173517.10	PK/Other/NKF3	Homo sapiens	12471243
iEKPD-Hos-0463	Q86YV5	PRAG1	ENSG00000275342.4	PK/Other/NKF3	Homo sapiens	12471243
iEKPD-Mum-0389	Q571I4	PRAG1	ENSMUSG00000050271.12	PK/Other/NKF3	Mus musculus	12471243
iEKPD-Mum-0455	Q69Z38	Peak1	ENSMUSG00000074305.9	PK/Other/NKF3	Mus musculus	12471243
iEKPD-Hos-0188	Q8TDR2	STK35	ENSG00000125834.12	PK/Other/NKF4	Homo sapiens	12471243
iEKPD-Hos-0385	Q8N165	PDIK1L	ENSG00000175087.9	PK/Other/NKF4	Homo sapiens	12471243
iEKPD-Mum-0336	Q80ZW0	Stk35	ENSMUSG00000037885.18	PK/Other/NKF4	Mus musculus	12471243
iEKPD-Mum-0391	Q8QZR7	Pdik1l	ENSMUSG00000050890.15	PK/Other/NKF4	Mus musculus	12471243
iEKPD-Hos-0177	Q8IWB6	TEX14	ENSG00000121101.15	PK/Other/NKF5	Homo sapiens	12471243
iEKPD-Mum-0055	Q7M6U3	Tex14	ENSMUSG00000010342.16	PK/Other/NKF5	Mus musculus	12471243
iEKPD-Cae-0201	G5ED17	hpo-11	WBGene00010427	PK/Other/NRBP	Caenorhabditis elegans	12471243
iEKPD-Drm-0096	Q9Y0Y6	Madm	FBgn0027497	PK/Other/NRBP	Drosophila melanogaster	12471243
iEKPD-Hos-0156	Q9UHY1	NRBP1	ENSG00000115216.13	PK/Other/NRBP	Homo sapiens	12471243
iEKPD-Hos-0414	Q9NSY0	NRBP2	ENSG00000185189.17	PK/Other/NRBP	Homo sapiens	12471243
iEKPD-Mum-0234	Q99J45	Nrbp1	ENSMUSG00000029148.15	PK/Other/NRBP	Mus musculus	12471243
iEKPD-Mum-0459	Q91V36	Nrbp2	ENSMUSG00000075590.3	PK/Other/NRBP	Mus musculus	12471243
iEKPD-Cae-0181	Q18988	CELE_D2045.7	WBGene00008424	PK/Other/Other_Unique	Caenorhabditis elegans	12471243
iEKPD-Cae-0205	G5EED4	nipi-3	WBGene00010700	PK/Other/Other_Unique	Caenorhabditis elegans	12471243
iEKPD-Cae-0243	Q9NAC7	CELE_Y53F4B.1	WBGene00013149	PK/Other/Other_Unique	Caenorhabditis elegans	12471243
iEKPD-Cae-0282	Q18313	cec-9	WBGene00016236	PK/Other/Other_Unique	Caenorhabditis elegans	12471243
iEKPD-Cae-0305	Q86ME2	drl-1	WBGene00017578	PK/Other/Other_Unique	Caenorhabditis elegans	12471243
iEKPD-Cae-0320	O01765	comp-1	WBGene00018158	PK/Other/Other_Unique	Caenorhabditis elegans	12471243
iEKPD-Cae-0332	Q21138	CELE_K02E10.7	WBGene00019321	PK/Other/Other_Unique	Caenorhabditis elegans	12471243
iEKPD-Cae-0339	U4PDY6	CELE_K11H12.9	WBGene00019665	PK/Other/Other_Unique	Caenorhabditis elegans	12471243
iEKPD-Hos-0207	Q6XUX3	DSTYK	ENSG00000133059.16	PK/Other/Other_Unique	Homo sapiens	12471243
iEKPD-Hos-0226	Q05823	RNASEL	ENSG00000135828.11	PK/Other/Other_Unique	Homo sapiens	12471243
iEKPD-Hos-0286	Q8TAS1	UHMK1	ENSG00000152332.15	PK/Other/Other_Unique	Homo sapiens	12471243
iEKPD-Hos-0288	Q58A45	PAN3	ENSG00000152520.13	PK/Other/Other_Unique	Homo sapiens	12471243
iEKPD-Hos-0320	Q504Y2	PKDCC	ENSG00000162878.12	PK/Other/Other_Unique	Homo sapiens	12471243
iEKPD-Hos-0419	Q9H5K3	POMK	ENSG00000185900.9	PK/Other/Other_Unique	Homo sapiens	12471243
iEKPD-Hos-0427	Q9BXU1	STK31	ENSG00000196335.12	PK/Other/Other_Unique	Homo sapiens	12471243
iEKPD-Hos-0443	Q8NE28	STKLD1	ENSG00000198870.7	PK/Other/Other_Unique	Homo sapiens	12471243
iEKPD-Mum-0138	Q99MW1	Stk31	ENSMUSG00000023403.14	PK/Other/Other_Unique	Mus musculus	12471243
iEKPD-Mum-0150	Q5RJI4	Pkdcc	ENSMUSG00000024247.14	PK/Other/Other_Unique	Mus musculus	12471243
iEKPD-Mum-0194	P97343	Uhmk1	ENSMUSG00000026667.14	PK/Other/Other_Unique	Mus musculus	12471243
iEKPD-Mum-0246	Q640Q5	Pan3	ENSMUSG00000029647.15	PK/Other/Other_Unique	Mus musculus	12471243
iEKPD-Mum-0331	Q3TUA9	Pomk	ENSMUSG00000037251.5	PK/Other/Other_Unique	Mus musculus	12471243
iEKPD-Mum-0361	Q6XUX1	Dstyk	ENSMUSG00000042046.15	PK/Other/Other_Unique	Mus musculus	12471243
iEKPD-Mum-0387	Q80YS9	Stkld1	ENSMUSG00000049897.14	PK/Other/Other_Unique	Mus musculus	12471243
iEKPD-Mum-0442	Q05921	Rnasel	ENSMUSG00000066800.11	PK/Other/Other_Unique	Mus musculus	12471243
iEKPD-Sac-0044	P53233	FMP48	YGR052W	PK/Other/Other_Unique	Saccharomyces cerevisiae	12471243
iEKPD-Sac-0059	P47042	IKS1	YJL057C	PK/Other/Other_Unique	Saccharomyces cerevisiae	12471243
iEKPD-Sac-0121	Q06098	ISR1	YPR106W	PK/Other/Other_Unique	Saccharomyces cerevisiae	12471243
iEKPD-Cae-0111	Q19192	pek-1	WBGene00003970	PK/Other/PEK	Caenorhabditis elegans	12471243
iEKPD-Cae-0231	Q9NAK3	CELE_Y38E10A.8	WBGene00012586	PK/Other/PEK	Caenorhabditis elegans	12471243
iEKPD-Cae-0245	D0Z5N4	gcn-2	WBGene00013591	PK/Other/PEK	Caenorhabditis elegans	12471243
iEKPD-Drm-0068	A0A0B4KHX7	Gcn2	FBgn0019990	PK/Other/PEK	Drosophila melanogaster	12471243
iEKPD-Drm-0145	Q9NIV1	PEK	FBgn0037327	PK/Other/PEK	Drosophila melanogaster	12471243
iEKPD-Hos-0027	P19525	EIF2AK2	ENSG00000055332.16	PK/Other/PEK	Homo sapiens	12471243
iEKPD-Hos-0081	Q9BQI3	EIF2AK1	ENSG00000086232.12	PK/Other/PEK	Homo sapiens	12471243
iEKPD-Hos-0195	Q9P2K8	EIF2AK4	ENSG00000128829.11	PK/Other/PEK	Homo sapiens	12471243
iEKPD-Hos-0373	Q9NZJ5	EIF2AK3	ENSG00000172071.11	PK/Other/PEK	Homo sapiens	12471243
iEKPD-Mum-0034	Q9QZ05	Eif2ak4	ENSMUSG00000005102.13	PK/Other/PEK	Mus musculus	12471243
iEKPD-Mum-0146	Q03963	Eif2ak2	ENSMUSG00000024079.4	PK/Other/PEK	Mus musculus	12471243
iEKPD-Mum-0244	Q9Z2R9	Eif2ak1	ENSMUSG00000029613.15	PK/Other/PEK	Mus musculus	12471243
iEKPD-Mum-0281	Q9Z2B5	Eif2ak3	ENSMUSG00000031668.14	PK/Other/PEK	Mus musculus	12471243
iEKPD-Sac-0026	P15442	GCN2	YDR283C	PK/Other/PEK	Saccharomyces cerevisiae	12471243
iEKPD-Cae-0153	Q9GT24	zyg-1	WBGene00006988	PK/Other/PLK	Caenorhabditis elegans	12471243
iEKPD-Drm-0094	O97143	SAK	FBgn0026371	PK/Other/PLK	Drosophila melanogaster	12471243
iEKPD-Hos-0261	O00444	PLK4	ENSG00000142731.10	PK/Other/PLK	Homo sapiens	12471243
iEKPD-Mum-0175	Q64702	Plk4	ENSMUSG00000025758.10	PK/Other/PLK	Mus musculus	12471243
iEKPD-Mum-0323	Q4FZD7	Plk5	ENSMUSG00000035486.14	PK/Other/PLK	Mus musculus	12471243
iEKPD-Cae-0804	P34331	plk-1	WBGene00004042	PK/Other/PLK;PPBD/p(S/T)/PBD	Caenorhabditis elegans	12471243, 18199581
iEKPD-Cae-0805	Q9N2L7	plk-2	WBGene00004043	PK/Other/PLK;PPBD/p(S/T)/PBD	Caenorhabditis elegans	12471243, 18199581
iEKPD-Cae-0806	Q20845	plk-3	WBGene00004044	PK/Other/PLK;PPBD/p(S/T)/PBD	Caenorhabditis elegans	12471243
iEKPD-Drm-0616	P52304	polo	FBgn0003124	PK/Other/PLK;PPBD/p(S/T)/PBD	Drosophila melanogaster	12471243, 23479640
iEKPD-Hos-1294	Q9NYY3	PLK2	ENSG00000145632.14	PK/Other/PLK;PPBD/p(S/T)/PBD	Homo sapiens	12471243, 14532005
iEKPD-Hos-1301	P53350	PLK1	ENSG00000166851.14	PK/Other/PLK;PPBD/p(S/T)/PBD	Homo sapiens	12471243, 16085715
iEKPD-Hos-1302	Q9H4B4	PLK3	ENSG00000173846.12	PK/Other/PLK;PPBD/p(S/T)/PBD	Homo sapiens	12471243, 25267294
iEKPD-Mum-1282	P53351	Plk2	ENSMUSG00000021701.8	PK/Other/PLK;PPBD/p(S/T)/PBD	Mus musculus	12471243
iEKPD-Mum-1293	Q60806	Plk3	ENSMUSG00000028680.14	PK/Other/PLK;PPBD/p(S/T)/PBD	Mus musculus	12471243
iEKPD-Mum-1297	Q07832	Plk1	ENSMUSG00000030867.7	PK/Other/PLK;PPBD/p(S/T)/PBD	Mus musculus	12471243, 15678101
iEKPD-Sac-0287	P32562	CDC5	YMR001C	PK/Other/PLK;PPBD/p(S/T)/PBD	Saccharomyces cerevisiae	12471243, 27325700
iEKPD-Xet-1378	P62205	plk1	ENSXETG00000010344.3	PK/Other/PLK;PPBD/p(S/T)/PBD	Xenopus tropicalis	16127448
iEKPD-Sac-0025	Q03785	VHS1	YDR247W	PK/Other/RAN	Saccharomyces cerevisiae	12471243
iEKPD-Sac-0051	P38691	KSP1	YHR082C	PK/Other/RAN	Saccharomyces cerevisiae	12471243
iEKPD-Sac-0109	Q12505	SKS1	YPL026C	PK/Other/RAN	Saccharomyces cerevisiae	12471243
iEKPD-Cae-0229	Q23215	CELE_W07G4.3	WBGene00012337	PK/Other/SCY	Caenorhabditis elegans	12471243
iEKPD-Cae-0384	A0A1N7SZF6	CELE_ZC581.9	WBGene00022635	PK/Other/SCY	Caenorhabditis elegans	12471243
iEKPD-Drm-0098	A1Z6G6	CG1344	FBgn0027507	PK/Other/SCY	Drosophila melanogaster	12471243
iEKPD-Drm-0157	Q9VAR0	Dmel\CG1951	FBgn0039623	PK/Other/SCY	Drosophila melanogaster	12471243
iEKPD-Drm-0179	M9PF67	bma	FBgn0085385	PK/Other/SCY	Drosophila melanogaster	12471243
iEKPD-Drm-0191	Q9VAH7	yata	FBgn0260990	PK/Other/SCY	Drosophila melanogaster	12471243
iEKPD-Hos-0001	Q8IZE3	SCYL3	ENSG00000000457.13	PK/Other/SCY	Homo sapiens	12471243
iEKPD-Hos-0227	Q6P3W7	SCYL2	ENSG00000136021.18	PK/Other/SCY	Homo sapiens	12471243
iEKPD-Hos-0257	Q96KG9	SCYL1	ENSG00000142186.16	PK/Other/SCY	Homo sapiens	12471243
iEKPD-Mum-0163	Q9EQC5	Scyl1	ENSMUSG00000024941.8	PK/Other/SCY	Mus musculus	12471243
iEKPD-Mum-0191	Q9DBQ7	Scyl3	ENSMUSG00000026584.14	PK/Other/SCY	Mus musculus	12471243
iEKPD-Mum-0447	Q8CFE4	Scyl2	ENSMUSG00000069539.11	PK/Other/SCY	Mus musculus	12471243
iEKPD-Sac-0038	P53009	SCY1	YGL083W	PK/Other/SCY	Saccharomyces cerevisiae	12471243
iEKPD-Drm-0126	A1Z782	CG8726-RB	FBgn0033244	PK/Other/Slob	Drosophila melanogaster	12471243
iEKPD-Drm-0208	Q8IPH9	Slob	FBgn0264087	PK/Other/Slob	Drosophila melanogaster	12471243
iEKPD-Hos-0354	Q7Z7A4	PXK	ENSG00000168297.15	PK/Other/Slob	Homo sapiens	12471243
iEKPD-Mum-0307	Q8BX57	Pxk	ENSMUSG00000033885.15	PK/Other/Slob	Mus musculus	12471243
iEKPD-Cae-0283	Q18386	tbck-1	WBGene00016352	PK/Other/TBCK	Caenorhabditis elegans	12471243
iEKPD-Drm-0106	Q9W4F8	Dmel\CG4041	FBgn0029736	PK/Other/TBCK	Drosophila melanogaster	12471243
iEKPD-Hos-0268	Q8TEA7	TBCK	ENSG00000145348.16	PK/Other/TBCK	Homo sapiens	12471243
iEKPD-Mum-0213	Q8BM85	Tbck	ENSMUSG00000028030.12	PK/Other/TBCK	Mus musculus	12471243
iEKPD-Cae-0138	P34314	tlk-1	WBGene00006579	PK/Other/TLK	Caenorhabditis elegans	12471243
iEKPD-Drm-0220	B7Z126	Tlk	FBgn0283657	PK/Other/TLK	Drosophila melanogaster	12471243
iEKPD-Hos-0273	Q86UE8	TLK2	ENSG00000146872.17	PK/Other/TLK	Homo sapiens	12471243
iEKPD-Hos-0438	Q9UKI8	TLK1	ENSG00000198586.13	PK/Other/TLK	Homo sapiens	12471243
iEKPD-Mum-0095	O55047	Tlk2	ENSMUSG00000020694.16	PK/Other/TLK	Mus musculus	12471243
iEKPD-Mum-0360	Q8C0V0	Tlk1	ENSMUSG00000041997.16	PK/Other/TLK	Mus musculus	12471243
iEKPD-Drm-0112	Q9VX24	Dmel\CG8173	FBgn0030864	PK/Other/TOPK	Drosophila melanogaster	12471243
iEKPD-Hos-0353	Q96KB5	PBK	ENSG00000168078.9	PK/Other/TOPK	Homo sapiens	12471243
iEKPD-Mum-0122	Q9JJ78	Pbk	ENSMUSG00000022033.9	PK/Other/TOPK	Mus musculus	12471243
iEKPD-Drm-0001	A0A0B4KG66	Mps1	FBgn0000063	PK/Other/TTK	Drosophila melanogaster	12471243
iEKPD-Hos-0146	P33981	TTK	ENSG00000112742.9	PK/Other/TTK	Homo sapiens	12471243
iEKPD-Mum-0340	P35761	Ttk	ENSMUSG00000038379.15	PK/Other/TTK	Mus musculus	12471243
iEKPD-Sac-0019	P54199	MPS1	YDL028C	PK/Other/TTK	Saccharomyces cerevisiae	12471243
iEKPD-Cae-0142	Q23023	unc-51	WBGene00006786	PK/Other/ULK	Caenorhabditis elegans	12471243
iEKPD-Cae-0354	Q22324	CELE_T07F12.4	WBGene00020324	PK/Other/ULK	Caenorhabditis elegans	12471243
iEKPD-Drm-0010	P23647	fu	FBgn0001079	PK/Other/ULK	Drosophila melanogaster	12471243
iEKPD-Drm-0147	Q9VHF6	Aduk	FBgn0037679	PK/Other/ULK	Drosophila melanogaster	12471243
iEKPD-Drm-0190	Q8MQJ7	Atg1	FBgn0260945	PK/Other/ULK	Drosophila melanogaster	12471243
iEKPD-Hos-0079	Q8IYT8	ULK2	ENSG00000083290.19	PK/Other/ULK	Homo sapiens	12471243
iEKPD-Hos-0246	Q6PHR2	ULK3	ENSG00000140474.12	PK/Other/ULK	Homo sapiens	12471243
iEKPD-Hos-0324	Q9NRP7	STK36	ENSG00000163482.11	PK/Other/ULK	Homo sapiens	12471243
iEKPD-Hos-0351	Q96C45	ULK4	ENSG00000168038.10	PK/Other/ULK	Homo sapiens	12471243
iEKPD-Hos-0389	O75385	ULK1	ENSG00000177169.9	PK/Other/ULK	Homo sapiens	12471243
iEKPD-Mum-0029	Q9QY01	Ulk2	ENSMUSG00000004798.14	PK/Other/ULK	Mus musculus	12471243
iEKPD-Mum-0242	O70405	Ulk1	ENSMUSG00000029512.11	PK/Other/ULK	Mus musculus	12471243
iEKPD-Mum-0286	Q3U3Q1	Ulk3	ENSMUSG00000032308.9	PK/Other/ULK	Mus musculus	12471243
iEKPD-Mum-0303	Q69ZM6	Stk36	ENSMUSG00000033276.18	PK/Other/ULK	Mus musculus	12471243
iEKPD-Mum-0355	Q3V129	Ulk4	ENSMUSG00000040936.15	PK/Other/ULK	Mus musculus	12471243
iEKPD-Sac-0042	P53104	ATG1	YGL180W	PK/Other/ULK	Saccharomyces cerevisiae	12471243
iEKPD-Cae-0820	Q23669	vps-15	WBGene00014151	PK/Other/VPS15;PPBD/p(S/T)/WD40	Caenorhabditis elegans	12471243
iEKPD-Drm-0621	Q9VHH2	Vps15	FBgn0260935	PK/Other/VPS15;PPBD/p(S/T)/WD40	Drosophila melanogaster	12471243
iEKPD-Hos-1309	Q99570	PIK3R4	ENSG00000196455.7	PK/Other/VPS15;PPBD/p(S/T)/WD40	Homo sapiens	12471243
iEKPD-Mum-1305	Q8VD65	Pik3r4	ENSMUSG00000032571.14	PK/Other/VPS15;PPBD/p(S/T)/WD40	Mus musculus	12471243
iEKPD-Sac-0285	P22219	VPS15	YBR097W	PK/Other/VPS15;PPBD/p(S/T)/WD40	Saccharomyces cerevisiae	12471243
iEKPD-Cae-0149	Q20085	wee-1.1	WBGene00006938	PK/Other/WEE	Caenorhabditis elegans	12471243
iEKPD-Cae-0150	O18209	wee-1.3	WBGene00006940	PK/Other/WEE	Caenorhabditis elegans	12471243
iEKPD-Drm-0044	P54350	Wee1	FBgn0011737	PK/Other/WEE	Drosophila melanogaster	12471243
iEKPD-Drm-0161	Q9NI63	Myt1	FBgn0040298	PK/Other/WEE	Drosophila melanogaster	12471243
iEKPD-Hos-0193	Q99640	PKMYT1	ENSG00000127564.16	PK/Other/WEE	Homo sapiens	12471243
iEKPD-Hos-0344	P30291	WEE1	ENSG00000166483.10	PK/Other/WEE	Homo sapiens	12471243
iEKPD-Hos-0454	P0C1S8	WEE2	ENSG00000214102.7	PK/Other/WEE	Homo sapiens	12471243
iEKPD-Mum-0140	Q9ESG9	Pkmyt1	ENSMUSG00000023908.7	PK/Other/WEE	Mus musculus	12471243
iEKPD-Mum-0266	P47810	Wee1	ENSMUSG00000031016.9	PK/Other/WEE	Mus musculus	12471243
iEKPD-Mum-0330	Q66JT0	Wee2	ENSMUSG00000037159.11	PK/Other/WEE	Mus musculus	12471243
iEKPD-Sac-0066	P32944	SWE1	YJL187C	PK/Other/WEE	Saccharomyces cerevisiae	12471243
iEKPD-Cae-0151	X5M5N0	wnk-1	WBGene00006941	PK/Other/WNK	Caenorhabditis elegans	12471243
iEKPD-Drm-0143	M9PGC5	Wnk	FBgn0037098	PK/Other/WNK	Drosophila melanogaster	12471243
iEKPD-Hos-0189	Q96J92	WNK4	ENSG00000126562.16	PK/Other/WNK	Homo sapiens	12471243
iEKPD-Hos-0339	Q9Y3S1	WNK2	ENSG00000165238.16	PK/Other/WNK	Homo sapiens	12471243
iEKPD-Mum-0319	Q80UE6	Wnk4	ENSMUSG00000035112.17	PK/Other/WNK	Mus musculus	12471243
iEKPD-Mum-0337	Q3UH66	Wnk2	ENSMUSG00000037989.15	PK/Other/WNK	Mus musculus	12471243
iEKPD-Mum-0381	P83741	Wnk1	ENSMUSG00000045962.16	PK/Other/WNK	Mus musculus	12471243
iEKPD-Hos-0033	Q9H4A3	WNK1	ENSG00000060237.16	PK/Other/WNK;PPBD/pY/Other	Homo sapiens	12471243, 23134684
iEKPD-Hos-1310	Q9BYP7	WNK3	ENSG00000196632.10	PK/Other/WNK;PPBD/pY/Other	Homo sapiens	12471243
iEKPD-Mum-1308	Q80XP9	Wnk3	ENSMUSG00000041245.13	PK/Other/WNK;PPBD/pY/Other	Mus musculus	12471243
iEKPD-Cae-0092	G5EBL2	mes-1	WBGene00003219	PK/Other/Worm1	Caenorhabditis elegans	12471243
iEKPD-Cae-0159	Q17443	B0198.3	WBGene00007116	PK/Other/Worm1	Caenorhabditis elegans	12471243
iEKPD-Cae-0336	O16939	CELE_K09C6.7	WBGene00019561	PK/Other/Worm2	Caenorhabditis elegans	12471243
iEKPD-Cae-0337	O16940	CELE_K09C6.8	WBGene00019562	PK/Other/Worm2	Caenorhabditis elegans	12471243
iEKPD-Cae-0216	P32742	ikke-1	WBGene00011299	PK/Other/Worm3	Caenorhabditis elegans	12471243
iEKPD-Cae-0235	Q9U2J3	CELE_Y39G8B.5	WBGene00012726	PK/Other/Worm3	Caenorhabditis elegans	12471243
iEKPD-Cae-0171	G5EC33	C28A5.6	WBGene00007791	PK/Other/Worm4	Caenorhabditis elegans	12471243
iEKPD-Cae-0335	O16946	CELE_K09C6.2	WBGene00019556	PK/Other/Worm4	Caenorhabditis elegans	12471243
iEKPD-Cae-0173	Q18615	C44C10.7	WBGene00008088	PK/Other/Worm5	Caenorhabditis elegans	12471243
iEKPD-Cae-0186	Q93522	CELE_F16B12.7	WBGene00008883	PK/Other/Worm5	Caenorhabditis elegans	12471243
iEKPD-Cae-0204	Q21373	CELE_K08H2.5	WBGene00010692	PK/Other/Worm5	Caenorhabditis elegans	12471243
iEKPD-Cae-0793	Q9XTW2	H03A11.1	WBGene00010356	PK/PKL/FJ	Caenorhabditis elegans	12471243
iEKPD-Drm-0612	A4VCL2	CG31145	FBgn0051145	PK/PKL/FJ	Drosophila melanogaster	12471243
iEKPD-Drm-ca01	P54360	fj	FBgn0000658	PK/PKL/FJ	Drosophila melanogaster	28236966
iEKPD-Hos-1304	Q8IXL6	FAM20C	ENSG00000177706.8	PK/PKL/FJ	Homo sapiens	12471243
iEKPD-Mum-1285	Q5MJS3	Fam20c	ENSMUSG00000025854.15	PK/PKL/FJ	Mus musculus	12471243
iEKPD-Cae-0023	Q8I4N4	daf-11	WBGene00000907	PK/RGC/RGC	Caenorhabditis elegans	12471243
iEKPD-Cae-0031	Q09435	gcy-1	WBGene00001528	PK/RGC/RGC	Caenorhabditis elegans	12471243
iEKPD-Cae-0032	Q10029	gcy-2	WBGene00001529	PK/RGC/RGC	Caenorhabditis elegans	12471243
iEKPD-Cae-0033	Q10028	gcy-3	WBGene00001530	PK/RGC/RGC	Caenorhabditis elegans	12471243
iEKPD-Cae-0034	Q23681	gcy-4	WBGene00001531	PK/RGC/RGC	Caenorhabditis elegans	12471243
iEKPD-Cae-0035	Q23682	gcy-5	WBGene00001532	PK/RGC/RGC	Caenorhabditis elegans	12471243
iEKPD-Cae-0036	N1NVB7	gcy-6	WBGene00001533	PK/RGC/RGC	Caenorhabditis elegans	12471243
iEKPD-Cae-0037	H2L002	gcy-7	WBGene00001534	PK/RGC/RGC	Caenorhabditis elegans	12471243
iEKPD-Cae-0038	Q9GYQ4	gcy-8	WBGene00001535	PK/RGC/RGC	Caenorhabditis elegans	12471243
iEKPD-Cae-0039	E7EAU8	gcy-9	WBGene00001536	PK/RGC/RGC	Caenorhabditis elegans	12471243
iEKPD-Cae-0040	Q18331	gcy-11	WBGene00001537	PK/RGC/RGC	Caenorhabditis elegans	12471243
iEKPD-Cae-0041	Q19187	gcy-12	WBGene00001538	PK/RGC/RGC	Caenorhabditis elegans	12471243
iEKPD-Cae-0042	Q19768	gcy-13	WBGene00001539	PK/RGC/RGC	Caenorhabditis elegans	12471243
iEKPD-Cae-0043	Q23310	gcy-14	WBGene00001540	PK/RGC/RGC	Caenorhabditis elegans	12471243
iEKPD-Cae-0044	P91550	gcy-15	WBGene00001541	PK/RGC/RGC	Caenorhabditis elegans	12471243
iEKPD-Cae-0045	X5M8U1	gcy-17	WBGene00001542	PK/RGC/RGC	Caenorhabditis elegans	12471243
iEKPD-Cae-0046	G5EFQ0	gcy-18	WBGene00001543	PK/RGC/RGC	Caenorhabditis elegans	12471243
iEKPD-Cae-0047	O16544	gcy-19	WBGene00001544	PK/RGC/RGC	Caenorhabditis elegans	12471243
iEKPD-Cae-0048	O62179	gcy-20	WBGene00001545	PK/RGC/RGC	Caenorhabditis elegans	12471243
iEKPD-Cae-0049	O16715	gcy-21	WBGene00001546	PK/RGC/RGC	Caenorhabditis elegans	12471243
iEKPD-Cae-0050	Q9XTY1	gcy-22	WBGene00001547	PK/RGC/RGC	Caenorhabditis elegans	12471243
iEKPD-Cae-0051	G5EEE9	gcy-23	WBGene00001548	PK/RGC/RGC	Caenorhabditis elegans	12471243
iEKPD-Cae-0052	A0A078BQP2	gcy-25	WBGene00001549	PK/RGC/RGC	Caenorhabditis elegans	12471243
iEKPD-Cae-0053	Q9XU42	gcy-27	WBGene00001550	PK/RGC/RGC	Caenorhabditis elegans	12471243
iEKPD-Cae-0102	B1Q257	odr-1	WBGene00003848	PK/RGC/RGC	Caenorhabditis elegans	12471243
iEKPD-Cae-0166	O62026	gcy-29	WBGene00007314	PK/RGC/RGC	Caenorhabditis elegans	12471243
iEKPD-Cae-0351	Q86GV3	gcy-28	WBGene00020131	PK/RGC/RGC	Caenorhabditis elegans	12471243
iEKPD-Drm-0035	Q07553	Gyc32E	FBgn0010197	PK/RGC/RGC	Drosophila melanogaster	12471243
iEKPD-Drm-0131	Q8MLX0	CG3216	FBgn0034568	PK/RGC/RGC	Drosophila melanogaster	12471243
iEKPD-Drm-0139	Q9VU79	GYC	FBgn0036368	PK/RGC/RGC	Drosophila melanogaster	12471243
iEKPD-Drm-0171	Q9VF17	FBgn0038379	FBgn0051183	PK/RGC/RGC	Drosophila melanogaster	12471243
iEKPD-Drm-0180	A8JQT1	GYC	FBgn0085386	PK/RGC/RGC	Drosophila melanogaster	12471243
iEKPD-Drm-0193	Q7JQ32	Gyc76C	FBgn0261360	PK/RGC/RGC	Drosophila melanogaster	12471243
iEKPD-Hos-0051	P25092	GUCY2C	ENSG00000070019.4	PK/RGC/RGC	Homo sapiens	12471243
iEKPD-Hos-0107	P51841	GUCY2F	ENSG00000101890.4	PK/RGC/RGC	Homo sapiens	12471243
iEKPD-Hos-0205	Q02846	GUCY2D	ENSG00000132518.6	PK/RGC/RGC	Homo sapiens	12471243
iEKPD-Hos-0307	P20594	NPR2	ENSG00000159899.14	PK/RGC/RGC	Homo sapiens	12471243
iEKPD-Hos-0361	P16066	NPR1	ENSG00000169418.9	PK/RGC/RGC	Homo sapiens	12471243
iEKPD-Mum-0100	P52785	Gucy2e	ENSMUSG00000020890.11	PK/RGC/RGC	Mus musculus	12471243
iEKPD-Mum-0211	P18293	Npr1	ENSMUSG00000027931.12	PK/RGC/RGC	Mus musculus	12471243
iEKPD-Mum-0219	Q6VVW5	Npr2	ENSMUSG00000028469.15	PK/RGC/RGC	Mus musculus	12471243
iEKPD-Mum-0364	Q5SDA5	Gucy2f	ENSMUSG00000042282.4	PK/RGC/RGC	Mus musculus	12471243
iEKPD-Mum-0368	Q3UWA6	Gucy2c	ENSMUSG00000042638.14	PK/RGC/RGC	Mus musculus	12471243
iEKPD-Mum-0410	Q6TL19	Gucy2g	ENSMUSG00000055523.6	PK/RGC/RGC	Mus musculus	12471243
iEKPD-Mum-0454	A0A0U1RPR8	Gucy2d	ENSMUSG00000074003.4	PK/RGC/RGC	Mus musculus	12471243
iEKPD-Cae-0029	Q9NLA1	flr-4	WBGene00001468	PK/STE/STE_Unique	Caenorhabditis elegans	12471243
iEKPD-Cae-0248	Q9XWQ5	CELE_Y106G6A.1	WBGene00013694	PK/STE/STE_Unique	Caenorhabditis elegans	12471243
iEKPD-Hos-0005	Q99558	MAP3K14	ENSG00000006062.14	PK/STE/STE_Unique	Homo sapiens	12471243
iEKPD-Hos-0134	P41279	MAP3K8	ENSG00000107968.9	PK/STE/STE_Unique	Homo sapiens	12471243
iEKPD-Mum-0102	Q9WUL6	Map3k14	ENSMUSG00000020941.7	PK/STE/STE_Unique	Mus musculus	12471243
iEKPD-Mum-0148	Q07174	Map3k8	ENSMUSG00000024235.10	PK/STE/STE_Unique	Mus musculus	12471243
iEKPD-Cae-0100	Q960A2	mtk-1	WBGene00003472	PK/STE/STE11	Caenorhabditis elegans	12471243
iEKPD-Cae-0101	Q21029	nsy-1	WBGene00003822	PK/STE/STE11	Caenorhabditis elegans	12471243
iEKPD-Drm-0053	Q9VDS9	Ask1	FBgn0014006	PK/STE/STE11	Drosophila melanogaster	12471243
iEKPD-Drm-0083	Q8MSQ4	Mekk1	FBgn0024329	PK/STE/STE11	Drosophila melanogaster	12471243
iEKPD-Hos-0080	Q9Y6R4	MAP3K4	ENSG00000085511.19	PK/STE/STE11	Homo sapiens	12471243
iEKPD-Hos-0089	Q13233	MAP3K1	ENSG00000095015.5	PK/STE/STE11	Homo sapiens	12471243
iEKPD-Hos-0262	O95382	MAP3K6	ENSG00000142733.14	PK/STE/STE11	Homo sapiens	12471243
iEKPD-Hos-0363	Q9Y2U5	MAP3K2	ENSG00000169967.16	PK/STE/STE11	Homo sapiens	12471243
iEKPD-Hos-0388	Q56UN5	MAP3K19	ENSG00000176601.12	PK/STE/STE11	Homo sapiens	12471243
iEKPD-Hos-0400	Q6ZN16	MAP3K15	ENSG00000180815.14	PK/STE/STE11	Homo sapiens	12471243
iEKPD-Hos-0432	Q99683	MAP3K5	ENSG00000197442.9	PK/STE/STE11	Homo sapiens	12471243
iEKPD-Hos-0445	Q99759	MAP3K3	ENSG00000198909.7	PK/STE/STE11	Homo sapiens	12471243
iEKPD-Mum-0058	O08648	Map3k4	ENSMUSG00000014426.8	PK/STE/STE11	Mus musculus	12471243
iEKPD-Mum-0096	Q61084	Map3k3	ENSMUSG00000020700.11	PK/STE/STE11	Mus musculus	12471243
iEKPD-Mum-0116	P53349	Map3k1	ENSMUSG00000021754.17	PK/STE/STE11	Mus musculus	12471243
iEKPD-Mum-0152	Q61083	Map3k2	ENSMUSG00000024383.8	PK/STE/STE11	Mus musculus	12471243
iEKPD-Mum-0226	Q9WTR2	Map3k6	ENSMUSG00000028862.6	PK/STE/STE11	Mus musculus	12471243
iEKPD-Mum-0273	A2AQW0	Map3k15	ENSMUSG00000031303.8	PK/STE/STE11	Mus musculus	12471243
iEKPD-Mum-0393	E9Q3S4	Map3k19	ENSMUSG00000051590.9	PK/STE/STE11	Mus musculus	12471243
iEKPD-Mum-0450	O35099	Map3k5	ENSMUSG00000071369.11	PK/STE/STE11	Mus musculus	12471243
iEKPD-Sac-0003	P27636	CDC15	YAR019C	PK/STE/STE11	Saccharomyces cerevisiae	12471243
iEKPD-Sac-0015	P25390	SSK22	YCR073C	PK/STE/STE11	Saccharomyces cerevisiae	12471243
iEKPD-Sac-0060	Q01389	BCK1	YJL095W	PK/STE/STE11	Saccharomyces cerevisiae	12471243
iEKPD-Sac-0085	P23561	STE11	YLR362W	PK/STE/STE11	Saccharomyces cerevisiae	12471243
iEKPD-Sac-0097	P53599	SSK2	YNR031C	PK/STE/STE11	Saccharomyces cerevisiae	12471243
iEKPD-Cae-0030	H2L099	gck-1	WBGene00001526	PK/STE/STE20	Caenorhabditis elegans	12471243
iEKPD-Cae-0070	P46549	kin-18	WBGene00002201	PK/STE/STE20	Caenorhabditis elegans	12471243
iEKPD-Cae-0087	G5EGQ3	max-2	WBGene00003144	PK/STE/STE20	Caenorhabditis elegans	12471243
iEKPD-Cae-0093	Q23356	mig-15	WBGene00003247	PK/STE/STE20	Caenorhabditis elegans	12471243
iEKPD-Cae-0105	Q17850	pak-1	WBGene00003911	PK/STE/STE20	Caenorhabditis elegans	12471243
iEKPD-Cae-0136	G5EFU0	pak-2	WBGene00006443	PK/STE/STE20	Caenorhabditis elegans	12471243
iEKPD-Cae-0163	O17566	gck-4	WBGene00007287	PK/STE/STE20	Caenorhabditis elegans	12471243
iEKPD-Cae-0242	G5ECN5	strd-1	WBGene00013132	PK/STE/STE20	Caenorhabditis elegans	12471243
iEKPD-Cae-0244	G5EEN4	gck-3	WBGene00013355	PK/STE/STE20	Caenorhabditis elegans	12471243
iEKPD-Cae-0269	Q11112	C03B1.5	WBGene00015376	PK/STE/STE20	Caenorhabditis elegans	12471243
iEKPD-Cae-0277	Q304D8	cst-2	WBGene00016038	PK/STE/STE20	Caenorhabditis elegans	12471243
iEKPD-Cae-0304	Q9NB31	cst-1	WBGene00017472	PK/STE/STE20	Caenorhabditis elegans	12471243
iEKPD-Cae-0379	Q23290	gck-2	WBGene00022603	PK/STE/STE20	Caenorhabditis elegans	12471243
iEKPD-Drm-0013	P10676	ninaC	FBgn0002938	PK/STE/STE20	Drosophila melanogaster	12471243
iEKPD-Drm-0042	Q9W002	msn	FBgn0010909	PK/STE/STE20	Drosophila melanogaster	12471243
iEKPD-Drm-0076	Q7KSD3	fray	FBgn0023083	PK/STE/STE20	Drosophila melanogaster	12471243
iEKPD-Drm-0087	Q9VXE5	mbt	FBgn0025743	PK/STE/STE20	Drosophila melanogaster	12471243
iEKPD-Drm-0113	Q0KHQ5	Tao	FBgn0031030	PK/STE/STE20	Drosophila melanogaster	12471243
iEKPD-Drm-0133	Q9W179	Slik	FBgn0035001	PK/STE/STE20	Drosophila melanogaster	12471243
iEKPD-Drm-0163	A0A0B4KGS4	Pak3	FBgn0044826	PK/STE/STE20	Drosophila melanogaster	12471243
iEKPD-Drm-0169	P83098	Stlk	FBgn0046692	PK/STE/STE20	Drosophila melanogaster	12471243
iEKPD-Drm-0195	Q8T0S6	hpo	FBgn0261456	PK/STE/STE20	Drosophila melanogaster	12471243
iEKPD-Drm-0204	A1ZBH7	hppy	FBgn0263395	PK/STE/STE20	Drosophila melanogaster	12471243
iEKPD-Drm-0213	Q9VEN3	GckIII	FBgn0266465	PK/STE/STE20	Drosophila melanogaster	12471243
iEKPD-Drm-0216	B7Z0W0	Pak	FBgn0267698	PK/STE/STE20	Drosophila melanogaster	12471243
iEKPD-Hos-0013	Q8IVH8	MAP4K3	ENSG00000011566.14	PK/STE/STE20	Homo sapiens	12471243
iEKPD-Hos-0014	Q9Y4K4	MAP4K5	ENSG00000012983.11	PK/STE/STE20	Homo sapiens	12471243
iEKPD-Hos-0042	Q9H2G2	SLK	ENSG00000065613.13	PK/STE/STE20	Homo sapiens	12471243
iEKPD-Hos-0056	O95819	MAP4K4	ENSG00000071054.16	PK/STE/STE20	Homo sapiens	12471243
iEKPD-Hos-0059	Q8WXR4	MYO3B	ENSG00000071909.18	PK/STE/STE20	Homo sapiens	12471243
iEKPD-Hos-0064	O94804	STK10	ENSG00000072786.12	PK/STE/STE20	Homo sapiens	12471243
iEKPD-Hos-0070	O75914	PAK3	ENSG00000077264.14	PK/STE/STE20	Homo sapiens	12471243
iEKPD-Hos-0077	Q9C0K7	STRADB	ENSG00000082146.12	PK/STE/STE20	Homo sapiens	12471243
iEKPD-Hos-0090	Q8NEV4	MYO3A	ENSG00000095777.14	PK/STE/STE20	Homo sapiens	12471243
iEKPD-Hos-0101	Q13043	STK4	ENSG00000101109.11	PK/STE/STE20	Homo sapiens	12471243
iEKPD-Hos-0105	Q9P286	PAK5	ENSG00000101349.16	PK/STE/STE20	Homo sapiens	12471243
iEKPD-Hos-0110	Q9Y6E0	STK24	ENSG00000102572.14	PK/STE/STE20	Homo sapiens	12471243
iEKPD-Hos-0118	Q13188	STK3	ENSG00000104375.15	PK/STE/STE20	Homo sapiens	12471243
iEKPD-Hos-0119	Q92918	MAP4K1	ENSG00000104814.12	PK/STE/STE20	Homo sapiens	12471243
iEKPD-Hos-0159	O00506	STK25	ENSG00000115694.14	PK/STE/STE20	Homo sapiens	12471243
iEKPD-Hos-0183	Q7Z2Y5	NRK	ENSG00000123572.16	PK/STE/STE20	Homo sapiens	12471243
iEKPD-Hos-0199	O96013	PAK4	ENSG00000130669.17	PK/STE/STE20	Homo sapiens	12471243
iEKPD-Hos-0217	Q9P289	STK26	ENSG00000134602.15	PK/STE/STE20	Homo sapiens	12471243
iEKPD-Hos-0219	Q9H2K8	TAOK3	ENSG00000135090.13	PK/STE/STE20	Homo sapiens	12471243
iEKPD-Hos-0236	Q9NQU5	PAK6	ENSG00000137843.11	PK/STE/STE20	Homo sapiens	12471243
iEKPD-Hos-0251	Q8N4C8	MINK1	ENSG00000141503.15	PK/STE/STE20	Homo sapiens	12471243
iEKPD-Hos-0278	Q13153	PAK1	ENSG00000149269.9	PK/STE/STE20	Homo sapiens	12471243
iEKPD-Hos-0281	Q9UL54	TAOK2	ENSG00000149930.17	PK/STE/STE20	Homo sapiens	12471243
iEKPD-Hos-0292	Q9UKE5	TNIK	ENSG00000154310.16	PK/STE/STE20	Homo sapiens	12471243
iEKPD-Hos-0312	Q7L7X3	TAOK1	ENSG00000160551.11	PK/STE/STE20	Homo sapiens	12471243
iEKPD-Hos-0352	Q12851	MAP4K2	ENSG00000168067.11	PK/STE/STE20	Homo sapiens	12471243
iEKPD-Hos-0376	O95747	OXSR1	ENSG00000172939.8	PK/STE/STE20	Homo sapiens	12471243
iEKPD-Hos-0399	Q13177	PAK2	ENSG00000180370.10	PK/STE/STE20	Homo sapiens	12471243
iEKPD-Hos-0439	Q9UEW8	STK39	ENSG00000198648.10	PK/STE/STE20	Homo sapiens	12471243
iEKPD-Hos-0462	Q7RTN6	STRADA	ENSG00000266173.6	PK/STE/STE20	Homo sapiens	12471243
iEKPD-Mum-0065	Q5F2E8	Taok1	ENSMUSG00000017291.13	PK/STE/STE20	Mus musculus	12471243
iEKPD-Mum-0070	Q9JI11	Stk4	ENSMUSG00000018209.15	PK/STE/STE20	Mus musculus	12471243
iEKPD-Mum-0085	O55098	Stk10	ENSMUSG00000020272.8	PK/STE/STE20	Mus musculus	12471243
iEKPD-Mum-0099	Q9JM52	Mink1	ENSMUSG00000020827.18	PK/STE/STE20	Mus musculus	12471243
iEKPD-Mum-0125	Q9JI10	Stk3	ENSMUSG00000022329.15	PK/STE/STE20	Mus musculus	12471243
iEKPD-Mum-0131	Q8CIN4	Pak2	ENSMUSG00000022781.8	PK/STE/STE20	Mus musculus	12471243
iEKPD-Mum-0149	Q99JP0	Map4k3	ENSMUSG00000024242.14	PK/STE/STE20	Mus musculus	12471243
iEKPD-Mum-0164	Q61161	Map4k2	ENSMUSG00000024948.14	PK/STE/STE20	Mus musculus	12471243
iEKPD-Mum-0167	O54988	Slk	ENSMUSG00000025060.14	PK/STE/STE20	Mus musculus	12471243
iEKPD-Mum-0174	Q8K3H5	Myo3a	ENSMUSG00000025716.14	PK/STE/STE20	Mus musculus	12471243
iEKPD-Mum-0178	Q8K4T3	Stradb	ENSMUSG00000026027.13	PK/STE/STE20	Mus musculus	12471243
iEKPD-Mum-0180	P97820	Map4k4	ENSMUSG00000026074.14	PK/STE/STE20	Mus musculus	12471243
iEKPD-Mum-0186	Q9Z2W1	Stk25	ENSMUSG00000026277.13	PK/STE/STE20	Mus musculus	12471243
iEKPD-Mum-0201	Q9Z1W9	Stk39	ENSMUSG00000027030.15	PK/STE/STE20	Mus musculus	12471243
iEKPD-Mum-0209	P83510	Tnik	ENSMUSG00000027692.16	PK/STE/STE20	Mus musculus	12471243
iEKPD-Mum-0258	Q8BTW9	Pak4	ENSMUSG00000030602.13	PK/STE/STE20	Mus musculus	12471243
iEKPD-Mum-0260	O88643	Pak1	ENSMUSG00000030774.13	PK/STE/STE20	Mus musculus	12471243
iEKPD-Mum-0269	Q99JT2	Stk26	ENSMUSG00000031112.10	PK/STE/STE20	Mus musculus	12471243
iEKPD-Mum-0271	Q61036	Pak3	ENSMUSG00000031284.16	PK/STE/STE20	Mus musculus	12471243
iEKPD-Mum-0314	Q8BPM2	Map4k5	ENSMUSG00000034761.15	PK/STE/STE20	Mus musculus	12471243
iEKPD-Mum-0328	Q6P9R2	Oxsr1	ENSMUSG00000036737.12	PK/STE/STE20	Mus musculus	12471243
iEKPD-Mum-0332	P70218	Map4k1	ENSMUSG00000037337.11	PK/STE/STE20	Mus musculus	12471243
iEKPD-Mum-0347	Q8C015	Pak5	ENSMUSG00000039913.12	PK/STE/STE20	Mus musculus	12471243
iEKPD-Mum-0362	Q1EG27	Myo3b	ENSMUSG00000042064.13	PK/STE/STE20	Mus musculus	12471243
iEKPD-Mum-0399	Q9R0G8	Nrk	ENSMUSG00000052854.15	PK/STE/STE20	Mus musculus	12471243
iEKPD-Mum-0422	Q6ZQ29	Taok2	ENSMUSG00000059981.12	PK/STE/STE20	Mus musculus	12471243
iEKPD-Mum-0425	Q8BYC6	Taok3	ENSMUSG00000061288.13	PK/STE/STE20	Mus musculus	12471243
iEKPD-Mum-0439	Q99KH8	Stk24	ENSMUSG00000063410.8	PK/STE/STE20	Mus musculus	12471243
iEKPD-Mum-0448	Q3UUJ4	Strada	ENSMUSG00000069631.14	PK/STE/STE20	Mus musculus	12471243
iEKPD-Mum-0458	Q3ULB5	Pak6	ENSMUSG00000074923.10	PK/STE/STE20	Mus musculus	12471243
iEKPD-Sac-0031	P08458	SPS1	YDR523C	PK/STE/STE20	Saccharomyces cerevisiae	12471243
iEKPD-Sac-0048	Q03497	STE20	YHL007C	PK/STE/STE20	Saccharomyces cerevisiae	12471243
iEKPD-Sac-0053	P38692	KIC1	YHR102W	PK/STE/STE20	Saccharomyces cerevisiae	12471243
iEKPD-Sac-0095	P48562	CLA4	YNL298W	PK/STE/STE20	Saccharomyces cerevisiae	12471243
iEKPD-Sac-0102	Q12469	SKM1	YOL113W	PK/STE/STE20	Saccharomyces cerevisiae	12471243
iEKPD-Cae-0059	G5EDT6	jkk-1	WBGene00002177	PK/STE/STE7	Caenorhabditis elegans	12471243
iEKPD-Cae-0090	Q21307	mek-1	WBGene00003185	PK/STE/STE7	Caenorhabditis elegans	12471243
iEKPD-Cae-0091	Q10664	mek-2	WBGene00003186	PK/STE/STE7	Caenorhabditis elegans	12471243
iEKPD-Cae-0094	Q20347	mkk-4	WBGene00003368	PK/STE/STE7	Caenorhabditis elegans	12471243
iEKPD-Cae-0126	G5EDF7	sek-1	WBGene00004758	PK/STE/STE7	Caenorhabditis elegans	12471243
iEKPD-Cae-0224	O01706	sek-6	WBGene00012162	PK/STE/STE7	Caenorhabditis elegans	12471243
iEKPD-Cae-0299	Q9TYV7	CELE_E02D9.1	WBGene00017098	PK/STE/STE7	Caenorhabditis elegans	12471243
iEKPD-Cae-0316	Q58AU7	sek-5	WBGene00018034	PK/STE/STE7	Caenorhabditis elegans	12471243
iEKPD-Cae-0317	Q58AU8	sek-4	WBGene00018035	PK/STE/STE7	Caenorhabditis elegans	12471243
iEKPD-Cae-0380	Q8MPS3	sek-3	WBGene00022613	PK/STE/STE7	Caenorhabditis elegans	12471243
iEKPD-Drm-0036	Q24324	Dsor1	FBgn0010269	PK/STE/STE7	Drosophila melanogaster	12471243
iEKPD-Drm-0037	Q23977	hep	FBgn0010303	PK/STE/STE7	Drosophila melanogaster	12471243
iEKPD-Drm-0082	O61444	Mkk4	FBgn0024326	PK/STE/STE7	Drosophila melanogaster	12471243
iEKPD-Drm-0196	O62602	lic	FBgn0261524	PK/STE/STE7	Drosophila melanogaster	12471243
iEKPD-Hos-0020	P46734	MAP2K3	ENSG00000034152.18	PK/STE/STE7	Homo sapiens	12471243
iEKPD-Hos-0041	P45985	MAP2K4	ENSG00000065559.14	PK/STE/STE7	Homo sapiens	12471243
iEKPD-Hos-0069	O14733	MAP2K7	ENSG00000076984.17	PK/STE/STE7	Homo sapiens	12471243
iEKPD-Hos-0136	P52564	MAP2K6	ENSG00000108984.13	PK/STE/STE7	Homo sapiens	12471243
iEKPD-Hos-0191	P36507	MAP2K2	ENSG00000126934.13	PK/STE/STE7	Homo sapiens	12471243
iEKPD-Hos-0235	Q13163	MAP2K5	ENSG00000137764.19	PK/STE/STE7	Homo sapiens	12471243
iEKPD-Hos-0356	Q02750	MAP2K1	ENSG00000169032.9	PK/STE/STE7	Homo sapiens	12471243
iEKPD-Mum-0017	Q8CE90	Map2k7	ENSMUSG00000002948.19	PK/STE/STE7	Mus musculus	12471243
iEKPD-Mum-0032	P31938	Map2k1	ENSMUSG00000004936.8	PK/STE/STE7	Mus musculus	12471243
iEKPD-Mum-0072	O09110	Map2k3	ENSMUSG00000018932.9	PK/STE/STE7	Mus musculus	12471243
iEKPD-Mum-0094	P70236	Map2k6	ENSMUSG00000020623.11	PK/STE/STE7	Mus musculus	12471243
iEKPD-Mum-0304	P47809	Map2k4	ENSMUSG00000033352.11	PK/STE/STE7	Mus musculus	12471243
iEKPD-Mum-0316	Q63932	Map2k2	ENSMUSG00000035027.18	PK/STE/STE7	Mus musculus	12471243
iEKPD-Mum-0418	Q9WVS7	Map2k5	ENSMUSG00000058444.8	PK/STE/STE7	Mus musculus	12471243
iEKPD-Sac-0022	P06784	STE7	YDL159W	PK/STE/STE7	Saccharomyces cerevisiae	12471243
iEKPD-Sac-0062	P08018	PBS2	YJL128C	PK/STE/STE7	Saccharomyces cerevisiae	12471243
iEKPD-Sac-0106	P32490	MKK1	YOR231W	PK/STE/STE7	Saccharomyces cerevisiae	12471243
iEKPD-Sac-0113	P32491	MKK2	YPL140C	PK/STE/STE7	Saccharomyces cerevisiae	12471243
iEKPD-Cae-0794	P03949	abl-1	WBGene00000018	PK/TK/Abl;PPBD/pY/SH2	Caenorhabditis elegans	12471243
iEKPD-Drm-0614	P00522	Abl	FBgn0000017	PK/TK/Abl;PPBD/pY/SH2	Drosophila melanogaster	12471243
iEKPD-Hos-1278	P00519	ABL1	ENSG00000097007.17	PK/TK/Abl;PPBD/pY/SH2	Homo sapiens	12471243, 24378532
iEKPD-Hos-1293	P42684	ABL2	ENSG00000143322.19	PK/TK/Abl;PPBD/pY/SH2	Homo sapiens	12471243, 24378532
iEKPD-Mum-1287	Q4JIM5	Abl2	ENSMUSG00000026596.13	PK/TK/Abl;PPBD/pY/SH2	Mus musculus	12471243
iEKPD-Mum-1289	P00520	Abl1	ENSMUSG00000026842.16	PK/TK/Abl;PPBD/pY/SH2	Mus musculus	12471243, 11279131
iEKPD-Cae-0005	G5EBZ8	ark-1	WBGene00000186	PK/TK/Ack	Caenorhabditis elegans	12471243
iEKPD-Cae-0075	Q10925	sid-3	WBGene00002207	PK/TK/Ack	Caenorhabditis elegans	12471243
iEKPD-Drm-0104	Q9VZI2	Ack	FBgn0028484	PK/TK/Ack	Drosophila melanogaster	12471243
iEKPD-Drm-0207	Q9I7F7	PR2	FBgn0263998	PK/TK/Ack	Drosophila melanogaster	12471243
iEKPD-Hos-0034	Q07912	TNK2	ENSG00000061938.17	PK/TK/Ack	Homo sapiens	12471243
iEKPD-Hos-0382	Q13470	TNK1	ENSG00000174292.12	PK/TK/Ack	Homo sapiens	12471243
iEKPD-Mum-0007	Q99ML2	Tnk1	ENSMUSG00000001583.13	PK/TK/Ack	Mus musculus	12471243
iEKPD-Mum-0132	O54967	Tnk2	ENSMUSG00000022791.16	PK/TK/Ack	Mus musculus	12471243
iEKPD-Cae-0125	O76411	scd-2	WBGene00004740	PK/TK/Alk	Caenorhabditis elegans	12471243
iEKPD-Drm-0162	Q7KJ08	Alk	FBgn0040505	PK/TK/Alk	Drosophila melanogaster	12471243
iEKPD-Hos-0035	P29376	LTK	ENSG00000062524.15	PK/TK/Alk	Homo sapiens	12471243
iEKPD-Hos-0368	Q9UM73	ALK	ENSG00000171094.17	PK/TK/Alk	Homo sapiens	12471243
iEKPD-Mum-0203	P08923	Ltk	ENSMUSG00000027297.14	PK/TK/Alk	Mus musculus	12471243
iEKPD-Mum-0409	P97793	Alk	ENSMUSG00000055471.6	PK/TK/Alk	Mus musculus	12471243
iEKPD-Hos-0088	Q06418	TYRO3	ENSG00000092445.11	PK/TK/Axl	Homo sapiens	12471243
iEKPD-Hos-0290	Q12866	MERTK	ENSG00000153208.16	PK/TK/Axl	Homo sapiens	12471243
iEKPD-Hos-0349	P30530	AXL	ENSG00000167601.11	PK/TK/Axl	Homo sapiens	12471243
iEKPD-Mum-0015	Q00993	Axl	ENSMUSG00000002602.16	PK/TK/Axl	Mus musculus	12471243
iEKPD-Mum-0057	Q60805	Mertk	ENSMUSG00000014361.5	PK/TK/Axl	Mus musculus	12471243
iEKPD-Mum-0204	P55144	Tyro3	ENSMUSG00000027298.17	PK/TK/Axl	Mus musculus	12471243
iEKPD-Drm-0030	Q6AWJ9	otk	FBgn0004839	PK/TK/CCK4	Drosophila melanogaster	12471243
iEKPD-Hos-0144	Q13308	PTK7	ENSG00000112655.15	PK/TK/CCK4	Homo sapiens	12471243
iEKPD-Mum-0141	Q8BKG3	Ptk7	ENSMUSG00000023972.9	PK/TK/CCK4	Mus musculus	12471243
iEKPD-Cae-0796	G5ECJ6	csk-1	WBGene00000812	PK/TK/Csk;PPBD/pY/SH2	Caenorhabditis elegans	12471243
iEKPD-Drm-0622	Q8INJ8	Csk	FBgn0262081	PK/TK/Csk;PPBD/pY/SH2	Drosophila melanogaster	12471243
iEKPD-Hos-1270	P42679	MATK	ENSG00000007264.14	PK/TK/Csk;PPBD/pY/SH2	Homo sapiens	12471243, 9038210
iEKPD-Hos-1283	P41240	CSK	ENSG00000103653.16	PK/TK/Csk;PPBD/pY/SH2	Homo sapiens	12471243, 7511210
iEKPD-Mum-1275	P41242	Matk	ENSMUSG00000004933.17	PK/TK/Csk;PPBD/pY/SH2	Mus musculus	12471243
iEKPD-Mum-1304	P41241	Csk	ENSMUSG00000032312.7	PK/TK/Csk;PPBD/pY/SH2	Mus musculus	12471243
iEKPD-Cae-0279	Q18163	ddr-1	WBGene00016104	PK/TK/DDR	Caenorhabditis elegans	12471243
iEKPD-Cae-0303	Q95ZV7	svh-4	WBGene00017381	PK/TK/DDR	Caenorhabditis elegans	12471243
iEKPD-Drm-0177	Q59DZ7	Ddr	FBgn0053531	PK/TK/DDR	Drosophila melanogaster	12471243
iEKPD-Hos-0319	Q16832	DDR2	ENSG00000162733.16	PK/TK/DDR	Homo sapiens	12471243
iEKPD-Hos-0447	Q08345	DDR1	ENSG00000204580.13	PK/TK/DDR	Homo sapiens	12471243
iEKPD-Mum-0022	Q03146	Ddr1	ENSMUSG00000003534.17	PK/TK/DDR	Mus musculus	12471243
iEKPD-Mum-0195	Q62371	Ddr2	ENSMUSG00000026674.9	PK/TK/DDR	Mus musculus	12471243
iEKPD-Cae-0081	P24348	let-23	WBGene00002299	PK/TK/EGFR	Caenorhabditis elegans	12471243
iEKPD-Drm-0023	P04412	Egfr	FBgn0003731	PK/TK/EGFR	Drosophila melanogaster	12471243
iEKPD-Hos-0039	P21860	ERBB3	ENSG00000065361.14	PK/TK/EGFR	Homo sapiens	12471243
iEKPD-Hos-0254	P04626	ERBB2	ENSG00000141736.13	PK/TK/EGFR	Homo sapiens	12471243
iEKPD-Hos-0272	P00533	EGFR	ENSG00000146648.17	PK/TK/EGFR	Homo sapiens	12471243
iEKPD-Hos-0394	Q15303	ERBB4	ENSG00000178568.14	PK/TK/EGFR	Homo sapiens	12471243
iEKPD-Mum-0069	Q61526	Erbb3	ENSMUSG00000018166.8	PK/TK/EGFR	Mus musculus	12471243
iEKPD-Mum-0082	Q01279	Egfr	ENSMUSG00000020122.16	PK/TK/EGFR	Mus musculus	12471243
iEKPD-Mum-0433	Q61527	Erbb4	ENSMUSG00000062209.15	PK/TK/EGFR	Mus musculus	12471243
iEKPD-Mum-0434	P70424	Erbb2	ENSMUSG00000062312.5	PK/TK/EGFR	Mus musculus	12471243
iEKPD-Cae-0145	O61460	vab-1	WBGene00006868	PK/TK/Eph	Caenorhabditis elegans	12471243
iEKPD-Drm-0088	Q9V4E5	Eph	FBgn0025936	PK/TK/Eph	Drosophila melanogaster	12471243
iEKPD-Hos-0024	P29320	EPHA3	ENSG00000044524.10	PK/TK/Eph	Homo sapiens	12471243
iEKPD-Hos-0055	P29322	EPHA8	ENSG00000070886.11	PK/TK/Eph	Homo sapiens	12471243
iEKPD-Hos-0074	Q9UF33	EPHA6	ENSG00000080224.17	PK/TK/Eph	Homo sapiens	12471243
iEKPD-Hos-0162	P54764	EPHA4	ENSG00000116106.11	PK/TK/Eph	Homo sapiens	12471243
iEKPD-Hos-0209	P29323	EPHB2	ENSG00000133216.16	PK/TK/Eph	Homo sapiens	12471243
iEKPD-Hos-0221	Q15375	EPHA7	ENSG00000135333.13	PK/TK/Eph	Homo sapiens	12471243
iEKPD-Hos-0260	P29317	EPHA2	ENSG00000142627.12	PK/TK/Eph	Homo sapiens	12471243
iEKPD-Hos-0267	P54756	EPHA5	ENSG00000145242.13	PK/TK/Eph	Homo sapiens	12471243
iEKPD-Hos-0274	P21709	EPHA1	ENSG00000146904.8	PK/TK/Eph	Homo sapiens	12471243
iEKPD-Hos-0294	P54762	EPHB1	ENSG00000154928.16	PK/TK/Eph	Homo sapiens	12471243
iEKPD-Hos-0405	P54753	EPHB3	ENSG00000182580.2	PK/TK/Eph	Homo sapiens	12471243
iEKPD-Hos-0407	Q5JZY3	EPHA10	ENSG00000183317.16	PK/TK/Eph	Homo sapiens	12471243
iEKPD-Hos-0429	P54760	EPHB4	ENSG00000196411.9	PK/TK/Eph	Homo sapiens	12471243
iEKPD-Hos-0464	O15197	EPHB6	ENSG00000275482.4	PK/TK/Eph	Homo sapiens	12471243
iEKPD-Mum-0042	P54754	Ephb3	ENSMUSG00000005958.14	PK/TK/Eph	Mus musculus	12471243
iEKPD-Mum-0044	Q03145	Epha2	ENSMUSG00000006445.3	PK/TK/Eph	Mus musculus	12471243
iEKPD-Mum-0184	Q03137	Epha4	ENSMUSG00000026235.14	PK/TK/Eph	Mus musculus	12471243
iEKPD-Mum-0217	Q61772	Epha7	ENSMUSG00000028289.12	PK/TK/Eph	Mus musculus	12471243
iEKPD-Mum-0222	O09127	Epha8	ENSMUSG00000028661.8	PK/TK/Eph	Mus musculus	12471243
iEKPD-Mum-0223	P54763	Ephb2	ENSMUSG00000028664.14	PK/TK/Eph	Mus musculus	12471243
iEKPD-Mum-0227	Q8BYG9	Epha10	ENSMUSG00000028876.7	PK/TK/Eph	Mus musculus	12471243
iEKPD-Mum-0236	Q60629	Epha5	ENSMUSG00000029245.16	PK/TK/Eph	Mus musculus	12471243
iEKPD-Mum-0249	P54761	Ephb4	ENSMUSG00000029710.15	PK/TK/Eph	Mus musculus	12471243
iEKPD-Mum-0250	Q60750	Epha1	ENSMUSG00000029859.6	PK/TK/Eph	Mus musculus	12471243
iEKPD-Mum-0251	O08644	Ephb6	ENSMUSG00000029869.7	PK/TK/Eph	Mus musculus	12471243
iEKPD-Mum-0294	Q8CBF3	Ephb1	ENSMUSG00000032537.15	PK/TK/Eph	Mus musculus	12471243
iEKPD-Mum-0397	P29319	Epha3	ENSMUSG00000052504.6	PK/TK/Eph	Mus musculus	12471243
iEKPD-Mum-0411	Q62413	Epha6	ENSMUSG00000055540.15	PK/TK/Eph	Mus musculus	12471243
iEKPD-Cae-0078	Q95YD4	kin-32	WBGene00002213	PK/TK/FAK	Caenorhabditis elegans	12471243
iEKPD-Drm-0071	B7YZL9	Fak	FBgn0020440	PK/TK/FAK	Drosophila melanogaster	12471243
iEKPD-Hos-0176	Q14289	PTK2B	ENSG00000120899.17	PK/TK/FAK	Homo sapiens	12471243
iEKPD-Hos-0360	Q05397	PTK2	ENSG00000169398.19	PK/TK/FAK	Homo sapiens	12471243
iEKPD-Mum-0128	P34152	Ptk2	ENSMUSG00000022607.15	PK/TK/FAK	Mus musculus	12471243
iEKPD-Mum-0420	Q9QVP9	Ptk2b	ENSMUSG00000059456.13	PK/TK/FAK	Mus musculus	12471243
iEKPD-Cae-0073	G5EBM6	kin-21	WBGene00002204	PK/TK/Fer	Caenorhabditis elegans	12471243
iEKPD-Cae-0188	Q19704	CELE_F22B3.8	WBGene00009039	PK/TK/Fer	Caenorhabditis elegans	12471243
iEKPD-Cae-0211	Q21764	CELE_R05H5.4	WBGene00011039	PK/TK/Fer	Caenorhabditis elegans	12471243
iEKPD-Cae-0275	Q9GZG1	C18H7.4	WBGene00015994	PK/TK/Fer	Caenorhabditis elegans	12471243
iEKPD-Cae-0347	Q9TYX4	CELE_R11E3.1	WBGene00020003	PK/TK/Fer	Caenorhabditis elegans	12471243
iEKPD-Cae-0360	O02064	CELE_T21G5.1	WBGene00020659	PK/TK/Fer	Caenorhabditis elegans	12471243
iEKPD-Cae-0362	Q23136	CELE_W03A5.1	WBGene00020966	PK/TK/Fer	Caenorhabditis elegans	12471243
iEKPD-Cae-0383	O01774	CELE_ZC581.7	WBGene00022634	PK/TK/Fer	Caenorhabditis elegans	12471243
iEKPD-Cae-0797	Q22146	frk-1	WBGene00001487	PK/TK/Fer;PPBD/pY/SH2	Caenorhabditis elegans	12471243
iEKPD-Cae-0798	G5EC46	kin-5	WBGene00002193	PK/TK/Fer;PPBD/pY/SH2	Caenorhabditis elegans	12471243
iEKPD-Cae-0799	Q19726	kin-14	WBGene00002198	PK/TK/Fer;PPBD/pY/SH2	Caenorhabditis elegans	12471243
iEKPD-Cae-0800	D6R8W4	kin-24	WBGene00002206	PK/TK/Fer;PPBD/pY/SH2	Caenorhabditis elegans	12471243
iEKPD-Cae-0801	Q22245	kin-26	WBGene00002208	PK/TK/Fer;PPBD/pY/SH2	Caenorhabditis elegans	12471243
iEKPD-Cae-0807	O01798	spe-8	WBGene00004962	PK/TK/Fer;PPBD/pY/SH2	Caenorhabditis elegans	12471243
iEKPD-Cae-0810	O01325	CELE_F26E4.5	WBGene00009160	PK/TK/Fer;PPBD/pY/SH2	Caenorhabditis elegans	12471243
iEKPD-Cae-0811	Q9U3B5	CELE_K09B11.5	WBGene00010712	PK/TK/Fer;PPBD/pY/SH2	Caenorhabditis elegans	12471243
iEKPD-Cae-0813	Q22765	CELE_T25B9.4	WBGene00012010	PK/TK/Fer;PPBD/pY/SH2	Caenorhabditis elegans	12471243
iEKPD-Cae-0814	A0A061ADQ6	CELE_T25B9.5	WBGene00012011	PK/TK/Fer;PPBD/pY/SH2	Caenorhabditis elegans	12471243
iEKPD-Cae-0815	Q23102	CELE_W01B6.5	WBGene00012172	PK/TK/Fer;PPBD/pY/SH2	Caenorhabditis elegans	12471243
iEKPD-Cae-0816	Q9XXE5	CELE_Y43C5B.2	WBGene00012785	PK/TK/Fer;PPBD/pY/SH2	Caenorhabditis elegans	12471243
iEKPD-Cae-0817	Q9XW34	CELE_Y69E1A.3	WBGene00013475	PK/TK/Fer;PPBD/pY/SH2	Caenorhabditis elegans	12471243
iEKPD-Cae-0818	H8ESG3	CELE_Y116A8C.24	WBGene00013801	PK/TK/Fer;PPBD/pY/SH2	Caenorhabditis elegans	12471243
iEKPD-Cae-0819	Q9U2T8	CELE_Y116A8C.38	WBGene00013811	PK/TK/Fer;PPBD/pY/SH2	Caenorhabditis elegans	12471243
iEKPD-Cae-0821	A0A0S4FT70	CELE_M176.9	WBGene00014813	PK/TK/Fer;PPBD/pY/SH2	Caenorhabditis elegans	12471243
iEKPD-Cae-0822	Q18142	C25A8.5	WBGene00016085	PK/TK/Fer;PPBD/pY/SH2	Caenorhabditis elegans	12471243
iEKPD-Cae-0824	H2KZ80	C35E7.10	WBGene00016462	PK/TK/Fer;PPBD/pY/SH2	Caenorhabditis elegans	12471243
iEKPD-Cae-0825	Q18865	C55C3.4	WBGene00016954	PK/TK/Fer;PPBD/pY/SH2	Caenorhabditis elegans	12471243
iEKPD-Cae-0826	Q9TXI2	CELE_F23C8.7	WBGene00017736	PK/TK/Fer;PPBD/pY/SH2	Caenorhabditis elegans	12471243
iEKPD-Cae-0827	Q20933	CELE_F57B9.8	WBGene00018999	PK/TK/Fer;PPBD/pY/SH2	Caenorhabditis elegans	12471243
iEKPD-Cae-0828	P91360	CELE_F59A3.8	WBGene00019081	PK/TK/Fer;PPBD/pY/SH2	Caenorhabditis elegans	12471243
iEKPD-Cae-0829	Q22243	CELE_T06C10.3	WBGene00020289	PK/TK/Fer;PPBD/pY/SH2	Caenorhabditis elegans	12471243
iEKPD-Cae-0831	Q9N4S6	CELE_Y52D5A.2	WBGene00021793	PK/TK/Fer;PPBD/pY/SH2	Caenorhabditis elegans	12471243
iEKPD-Cae-0832	Q23554	CELE_ZK622.1	WBGene00022780	PK/TK/Fer;PPBD/pY/SH2	Caenorhabditis elegans	12471243
iEKPD-Drm-0615	P18106	FER	FBgn0000723	PK/TK/Fer;PPBD/pY/SH2	Drosophila melanogaster	12471243
iEKPD-Hos-1296	P16591	FER	ENSG00000151422.12	PK/TK/Fer;PPBD/pY/SH2	Homo sapiens	12471243, 23906537
iEKPD-Hos-1306	P07332	FES	ENSG00000182511.11	PK/TK/Fer;PPBD/pY/SH2	Homo sapiens	12471243, 7511210
iEKPD-Mum-1271	P70451	Fer	ENSMUSG00000000127.14	PK/TK/Fer;PPBD/pY/SH2	Mus musculus	12471243
iEKPD-Mum-1310	P16879	Fes	ENSMUSG00000053158.10	PK/TK/Fer;PPBD/pY/SH2	Mus musculus	12471243
iEKPD-Cae-0028	Q10656	egl-15	WBGene00001184	PK/TK/FGFR	Caenorhabditis elegans	12471243
iEKPD-Drm-0039	Q07407	htl	FBgn0010389	PK/TK/FGFR	Drosophila melanogaster	12471243
iEKPD-Drm-0222	Q09147	btl	FBgn0285896	PK/TK/FGFR	Drosophila melanogaster	12471243
iEKPD-Hos-0045	P21802	FGFR2	ENSG00000066468.22	PK/TK/FGFR	Homo sapiens	12471243
iEKPD-Hos-0049	P22607	FGFR3	ENSG00000068078.17	PK/TK/FGFR	Homo sapiens	12471243
iEKPD-Hos-0071	P11362	FGFR1	ENSG00000077782.19	PK/TK/FGFR	Homo sapiens	12471243
iEKPD-Hos-0315	P22455	FGFR4	ENSG00000160867.14	PK/TK/FGFR	Homo sapiens	12471243
iEKPD-Mum-0036	Q03142	Fgfr4	ENSMUSG00000005320.9	PK/TK/FGFR	Mus musculus	12471243
iEKPD-Mum-0263	P21803	Fgfr2	ENSMUSG00000030849.18	PK/TK/FGFR	Mus musculus	12471243
iEKPD-Mum-0279	P16092	Fgfr1	ENSMUSG00000031565.18	PK/TK/FGFR	Mus musculus	12471243
iEKPD-Mum-0407	Q61851	Fgfr3	ENSMUSG00000054252.17	PK/TK/FGFR	Mus musculus	12471243
iEKPD-Cae-0021	Q968Y9	daf-2	WBGene00000898	PK/TK/InsR	Caenorhabditis elegans	12471243
iEKPD-Drm-0219	P09208	InR	FBgn0283499	PK/TK/InsR	Drosophila melanogaster	12471243
iEKPD-Hos-0017	P14616	INSRR	ENSG00000027644.4	PK/TK/InsR	Homo sapiens	12471243
iEKPD-Hos-0245	P08069	IGF1R	ENSG00000140443.13	PK/TK/InsR	Homo sapiens	12471243
iEKPD-Hos-0369	P06213	INSR	ENSG00000171105.13	PK/TK/InsR	Homo sapiens	12471243
iEKPD-Mum-0038	Q60751	Igf1r	ENSMUSG00000005533.10	PK/TK/InsR	Mus musculus	12471243
iEKPD-Mum-0039	P15208	Insr	ENSMUSG00000005534.10	PK/TK/InsR	Mus musculus	12471243
iEKPD-Mum-0040	Q9WTL4	Insrr	ENSMUSG00000005640.11	PK/TK/InsR	Mus musculus	12471243
iEKPD-Drm-0031	Q24592	hop	FBgn0004864	PK/TK/Jak	Drosophila melanogaster	12471243
iEKPD-Hos-1277	O60674	JAK2	ENSG00000096968.13	PK/TK/Jak;PPBD/pY/SH2	Homo sapiens	12471243, 16273093
iEKPD-Hos-1284	P29597	TYK2	ENSG00000105397.13	PK/TK/Jak;PPBD/pY/SH2	Homo sapiens	12471243, 7526154
iEKPD-Hos-1286	P52333	JAK3	ENSG00000105639.18	PK/TK/Jak;PPBD/pY/SH2	Homo sapiens	12471243, 16273093
iEKPD-Hos-1298	P23458	JAK1	ENSG00000162434.11	PK/TK/Jak;PPBD/pY/SH2	Homo sapiens	12471243, 16273093
iEKPD-Mum-1284	Q62120	Jak2	ENSMUSG00000024789.12	PK/TK/Jak;PPBD/pY/SH2	Mus musculus	12471243
iEKPD-Mum-1292	P52332	Jak1	ENSMUSG00000028530.14	PK/TK/Jak;PPBD/pY/SH2	Mus musculus	12471243
iEKPD-Mum-1301	Q62137	Jak3	ENSMUSG00000031805.17	PK/TK/Jak;PPBD/pY/SH2	Mus musculus	12471243
iEKPD-Mum-1303	Q9R117	Tyk2	ENSMUSG00000032175.11	PK/TK/Jak;PPBD/pY/SH2	Mus musculus	12471243
iEKPD-Cae-0068	P34891	kin-15	WBGene00002199	PK/TK/KIN16	Caenorhabditis elegans	12471243
iEKPD-Cae-0069	P34892	kin-16	WBGene00002200	PK/TK/KIN16	Caenorhabditis elegans	12471243
iEKPD-Cae-0074	O18174	kin-23	WBGene00002205	PK/TK/KIN16	Caenorhabditis elegans	12471243
iEKPD-Cae-0077	O17955	kin-30	WBGene00002211	PK/TK/KIN16	Caenorhabditis elegans	12471243
iEKPD-Cae-0103	Q17833	old-1	WBGene00003862	PK/TK/KIN16	Caenorhabditis elegans	12471243
iEKPD-Cae-0104	Q23677	old-2	WBGene00003863	PK/TK/KIN16	Caenorhabditis elegans	12471243
iEKPD-Cae-0146	G5ED65	ver-1	WBGene00006894	PK/TK/KIN16	Caenorhabditis elegans	12471243
iEKPD-Cae-0147	Q21038	ver-3	WBGene00006896	PK/TK/KIN16	Caenorhabditis elegans	12471243
iEKPD-Cae-0148	Q21041	ver-4	WBGene00006897	PK/TK/KIN16	Caenorhabditis elegans	12471243
iEKPD-Cae-0212	Q21867	CELE_R09D1.12	WBGene00011168	PK/TK/KIN16	Caenorhabditis elegans	12471243
iEKPD-Cae-0213	Q21868	CELE_R09D1.13	WBGene00011169	PK/TK/KIN16	Caenorhabditis elegans	12471243
iEKPD-Cae-0218	O18008	CELE_T01G5.1	WBGene00011339	PK/TK/KIN16	Caenorhabditis elegans	12471243
iEKPD-Cae-0227	Q95ZK1	CELE_W04G5.10	WBGene00012270	PK/TK/KIN16	Caenorhabditis elegans	12471243
iEKPD-Cae-0371	Q9N4T2	CELE_Y50D4B.6	WBGene00021745	PK/TK/KIN16	Caenorhabditis elegans	12471243
iEKPD-Cae-0067	H2KZN4	kin-9	WBGene00002195	PK/TK/KIN6	Caenorhabditis elegans	12471243
iEKPD-Cae-0183	Q19238	F09A5.2	WBGene00008599	PK/TK/KIN6	Caenorhabditis elegans	12471243
iEKPD-Cae-0265	Q10915	B0252.1	WBGene00015087	PK/TK/KIN6	Caenorhabditis elegans	12471243
iEKPD-Cae-0278	O76385	hir-1	WBGene00016059	PK/TK/KIN6	Caenorhabditis elegans	12471243
iEKPD-Cae-0302	A0A2C9C3B4	CELE_F09G2.1	WBGene00017310	PK/TK/KIN6	Caenorhabditis elegans	12471243
iEKPD-Hos-0259	Q96Q04	LMTK3	ENSG00000142235.8	PK/TK/Lmr	Homo sapiens	12471243
iEKPD-Hos-0335	Q8IWU2	LMTK2	ENSG00000164715.5	PK/TK/Lmr	Homo sapiens	12471243
iEKPD-Hos-0402	Q6ZMQ8	AATK	ENSG00000181409.11	PK/TK/Lmr	Homo sapiens	12471243
iEKPD-Mum-0171	Q80YE4	Aatk	ENSMUSG00000025375.15	PK/TK/Lmr	Mus musculus	12471243
iEKPD-Mum-0344	Q3TYD6	Lmtk2	ENSMUSG00000038970.7	PK/TK/Lmr	Mus musculus	12471243
iEKPD-Mum-0432	Q5XJV6	Lmtk3	ENSMUSG00000062044.15	PK/TK/Lmr	Mus musculus	12471243
iEKPD-Cae-0184	Q9XVQ7	CELE_F11E6.8	WBGene00008711	PK/TK/Met	Caenorhabditis elegans	12471243
iEKPD-Cae-0357	H2KZU7	svh-2	WBGene00020504	PK/TK/Met	Caenorhabditis elegans	12471243
iEKPD-Hos-0128	P08581	MET	ENSG00000105976.14	PK/TK/Met	Homo sapiens	12471243
iEKPD-Hos-0333	Q04912	MST1R	ENSG00000164078.12	PK/TK/Met	Homo sapiens	12471243
iEKPD-Mum-0051	P16056	Met	ENSMUSG00000009376.15	PK/TK/Met	Mus musculus	12471243
iEKPD-Mum-0297	Q62190	Mst1r	ENSMUSG00000032584.12	PK/TK/Met	Mus musculus	12471243
iEKPD-Drm-0070	Q9V6K3	Nrk	FBgn0020391	PK/TK/Musk	Drosophila melanogaster	12471243
iEKPD-Hos-0019	O15146	MUSK	ENSG00000030304.13	PK/TK/Musk	Homo sapiens	12471243
iEKPD-Mum-0415	Q61006	Musk	ENSMUSG00000057280.15	PK/TK/Musk	Mus musculus	12471243
iEKPD-Hos-0149	P09619	PDGFRB	ENSG00000113721.13	PK/TK/PDGFR	Homo sapiens	12471243
iEKPD-Hos-0179	P36888	FLT3	ENSG00000122025.14	PK/TK/PDGFR	Homo sapiens	12471243
iEKPD-Hos-0218	P16234	PDGFRA	ENSG00000134853.11	PK/TK/PDGFR	Homo sapiens	12471243
iEKPD-Hos-0302	P10721	KIT	ENSG00000157404.15	PK/TK/PDGFR	Homo sapiens	12471243
iEKPD-Hos-0404	P07333	CSF1R	ENSG00000182578.13	PK/TK/PDGFR	Homo sapiens	12471243
iEKPD-Mum-0041	P05532	Kit	ENSMUSG00000005672.12	PK/TK/PDGFR	Mus musculus	12471243
iEKPD-Mum-0157	P05622	Pdgfrb	ENSMUSG00000024620.11	PK/TK/PDGFR	Mus musculus	12471243
iEKPD-Mum-0158	P09581	Csf1r	ENSMUSG00000024621.15	PK/TK/PDGFR	Mus musculus	12471243
iEKPD-Mum-0235	P26618	Pdgfra	ENSMUSG00000029231.15	PK/TK/PDGFR	Mus musculus	12471243
iEKPD-Mum-0371	Q00342	Flt3	ENSMUSG00000042817.15	PK/TK/PDGFR	Mus musculus	12471243
iEKPD-Drm-0048	Q7KT06	Ret	FBgn0011829	PK/TK/Ret	Drosophila melanogaster	12471243
iEKPD-Hos-0341	P07949	RET	ENSG00000165731.18	PK/TK/Ret	Homo sapiens	12471243
iEKPD-Mum-0252	P35546	Ret	ENSMUSG00000030110.13	PK/TK/Ret	Mus musculus	12471243
iEKPD-Cae-0009	G5EGK5	cam-1	WBGene00000289	PK/TK/Ror	Caenorhabditis elegans	12471243
iEKPD-Drm-0040	Q24488	Ror	FBgn0010407	PK/TK/Ror	Drosophila melanogaster	12471243
iEKPD-Hos-0357	Q01974	ROR2	ENSG00000169071.14	PK/TK/Ror	Homo sapiens	12471243
iEKPD-Hos-0417	Q01973	ROR1	ENSG00000185483.11	PK/TK/Ror	Homo sapiens	12471243
iEKPD-Mum-0113	Q9Z138	Ror2	ENSMUSG00000021464.14	PK/TK/Ror	Mus musculus	12471243
iEKPD-Mum-0321	Q9Z139	Ror1	ENSMUSG00000035305.5	PK/TK/Ror	Mus musculus	12471243
iEKPD-Cae-0084	G5EGT9	lin-18	WBGene00003007	PK/TK/Ryk	Caenorhabditis elegans	12471243
iEKPD-Drm-0056	Q27324	drl	FBgn0015380	PK/TK/Ryk	Drosophila melanogaster	12471243
iEKPD-Drm-0081	Q9V422	dnt	FBgn0024245	PK/TK/Ryk	Drosophila melanogaster	12471243
iEKPD-Drm-0128	Q7JQT0	Drl-2	FBgn0033791	PK/TK/Ryk	Drosophila melanogaster	12471243
iEKPD-Hos-0330	P34925	RYK	ENSG00000163785.12	PK/TK/Ryk	Homo sapiens	12471243
iEKPD-Mum-0295	Q01887	Ryk	ENSMUSG00000032547.12	PK/TK/Ryk	Mus musculus	12471243
iEKPD-Cae-0122	Q8I7I5	rol-3	WBGene00004395	PK/TK/Sev	Caenorhabditis elegans	12471243
iEKPD-Drm-0020	P13368	sev	FBgn0003366	PK/TK/Sev	Drosophila melanogaster	12471243
iEKPD-Hos-0025	P08922	ROS1	ENSG00000047936.10	PK/TK/Sev	Homo sapiens	12471243
iEKPD-Mum-0076	Q78DX7	Ros1	ENSMUSG00000019893.13	PK/TK/Sev	Mus musculus	12471243
iEKPD-Cae-0808	G5EE56	src-1	WBGene00005077	PK/TK/Src;PPBD/pY/SH2	Caenorhabditis elegans	12471243
iEKPD-Cae-0809	O45539	src-2	WBGene00005078	PK/TK/Src;PPBD/pY/SH2	Caenorhabditis elegans	12471243
iEKPD-Cae-0830	Q9N3S5	CELE_Y47G6A.5	WBGene00021635	PK/TK/Src;PPBD/pY/SH2	Caenorhabditis elegans	12471243
iEKPD-Drm-0623	P00528	Src64B	FBgn0262733	PK/TK/Src;PPBD/pY/SH2	Drosophila melanogaster	12471243
iEKPD-Drm-0624	Q9V9J3	Src42A	FBgn0264959	PK/TK/Src;PPBD/pY/SH2	Drosophila melanogaster	12471243
iEKPD-Hos-1269	P09769	FGR	ENSG00000000938.12	PK/TK/Src;PPBD/pY/SH2	Homo sapiens	12471243, 7680959
iEKPD-Hos-1272	P06241	FYN	ENSG00000010810.17	PK/TK/Src;PPBD/pY/SH2	Homo sapiens	12471243, 7680959
iEKPD-Hos-1280	Q13882	PTK6	ENSG00000101213.6	PK/TK/Src;PPBD/pY/SH2	Homo sapiens	12471243, 14676834, 15056653, 15961400
iEKPD-Hos-1281	P08631	HCK	ENSG00000101336.13	PK/TK/Src;PPBD/pY/SH2	Homo sapiens	12471243, 9624111
iEKPD-Hos-1287	P42685	FRK	ENSG00000111816.7	PK/TK/Src;PPBD/pY/SH2	Homo sapiens	12471243, 16273093
iEKPD-Hos-1290	Q9H3Y6	SRMS	ENSG00000125508.3	PK/TK/Src;PPBD/pY/SH2	Homo sapiens	12471243
iEKPD-Hos-1292	P51451	BLK	ENSG00000136573.12	PK/TK/Src;PPBD/pY/SH2	Homo sapiens	12471243, 16273093
iEKPD-Hos-1303	P07947	YES1	ENSG00000176105.13	PK/TK/Src;PPBD/pY/SH2	Homo sapiens	12471243, 7681396
iEKPD-Hos-1307	P06239	LCK	ENSG00000182866.16	PK/TK/Src;PPBD/pY/SH2	Homo sapiens	12471243, 7680959
iEKPD-Hos-1311	P12931	SRC	ENSG00000197122.11	PK/TK/Src;PPBD/pY/SH2	Homo sapiens	12471243, 7680959
iEKPD-Hos-1312	P07948	LYN	ENSG00000254087.7	PK/TK/Src;PPBD/pY/SH2	Homo sapiens	12471243, 16273093
iEKPD-Mum-1272	P06240	Lck	ENSMUSG00000000409.14	PK/TK/Src;PPBD/pY/SH2	Mus musculus	12471243, 27460989
iEKPD-Mum-1273	P08103	Hck	ENSMUSG00000003283.14	PK/TK/Src;PPBD/pY/SH2	Mus musculus	12471243
iEKPD-Mum-1276	P16277	Blk	ENSMUSG00000014453.4	PK/TK/Src;PPBD/pY/SH2	Mus musculus	12471243
iEKPD-Mum-1277	Q04736	Yes1	ENSMUSG00000014932.15	PK/TK/Src;PPBD/pY/SH2	Mus musculus	12471243
iEKPD-Mum-1278	Q922K9	Frk	ENSMUSG00000019779.15	PK/TK/Src;PPBD/pY/SH2	Mus musculus	12471243
iEKPD-Mum-1279	P39688	Fyn	ENSMUSG00000019843.14	PK/TK/Src;PPBD/pY/SH2	Mus musculus	12471243, 26901312
iEKPD-Mum-1290	Q62270	Srms	ENSMUSG00000027579.6	PK/TK/Src;PPBD/pY/SH2	Mus musculus	12471243
iEKPD-Mum-1291	P05480	Src	ENSMUSG00000027646.15	PK/TK/Src;PPBD/pY/SH2	Mus musculus	12471243, 9009273
iEKPD-Mum-1294	P14234	Fgr	ENSMUSG00000028874.14	PK/TK/Src;PPBD/pY/SH2	Mus musculus	12471243
iEKPD-Mum-1307	Q64434	Ptk6	ENSMUSG00000038751.5	PK/TK/Src;PPBD/pY/SH2	Mus musculus	12471243
iEKPD-Mum-1309	P25911	Lyn	ENSMUSG00000042228.14	PK/TK/Src;PPBD/pY/SH2	Mus musculus	12471243
iEKPD-Ran-1279	Q9WUD9	Src	ENSRNOG00000009495.6	PK/TK/Src;PPBD/pY/SH2	Rattus norvegicus	24131997
iEKPD-Drm-0618	Q24145	Shark	FBgn0015295	PK/TK/Syk;PPBD/pY/SH2	Drosophila melanogaster	12471243
iEKPD-Hos-1289	P43403	ZAP70	ENSG00000115085.13	PK/TK/Syk;PPBD/pY/SH2	Homo sapiens	12471243, 8811923
iEKPD-Hos-1300	P43405	SYK	ENSG00000165025.14	PK/TK/Syk;PPBD/pY/SH2	Homo sapiens	12471243, 7500027, 7511210
iEKPD-Mum-1281	P48025	Syk	ENSMUSG00000021457.14	PK/TK/Syk;PPBD/pY/SH2	Mus musculus	12471243
iEKPD-Mum-1286	P43404	Zap70	ENSMUSG00000026117.10	PK/TK/Syk;PPBD/pY/SH2	Mus musculus	12471243
iEKPD-Drm-0617	P08630	Btk29A	FBgn0003502	PK/TK/Tec;PPBD/pY/SH2	Drosophila melanogaster	12471243
iEKPD-Hos-1271	Q06187	BTK	ENSG00000010671.15	PK/TK/Tec;PPBD/pY/SH2	Homo sapiens	12471243, 24607955
iEKPD-Hos-1275	P42681	TXK	ENSG00000074966.10	PK/TK/Tec;PPBD/pY/SH2	Homo sapiens	12471243, 16273093
iEKPD-Hos-1282	P51813	BMX	ENSG00000102010.14	PK/TK/Tec;PPBD/pY/SH2	Homo sapiens	12471243, 16273093
iEKPD-Hos-1288	Q08881	ITK	ENSG00000113263.12	PK/TK/Tec;PPBD/pY/SH2	Homo sapiens	12471243, 25916191
iEKPD-Hos-1291	P42680	TEC	ENSG00000135605.12	PK/TK/Tec;PPBD/pY/SH2	Homo sapiens	12471243, 14679216
iEKPD-Mum-1280	Q03526	Itk	ENSMUSG00000020395.13	PK/TK/Tec;PPBD/pY/SH2	Mus musculus	12471243
iEKPD-Mum-1295	P24604	Tec	ENSMUSG00000029217.16	PK/TK/Tec;PPBD/pY/SH2	Mus musculus	12471243
iEKPD-Mum-1299	P35991	Btk	ENSMUSG00000031264.13	PK/TK/Tec;PPBD/pY/SH2	Mus musculus	12471243
iEKPD-Mum-1300	P97504	Bmx	ENSMUSG00000031377.11	PK/TK/Tec;PPBD/pY/SH2	Mus musculus	12471243
iEKPD-Mum-1312	P42682	Txk	ENSMUSG00000054892.14	PK/TK/Tec;PPBD/pY/SH2	Mus musculus	12471243
iEKPD-Hos-0044	P35590	TIE1	ENSG00000066056.13	PK/TK/Tie	Homo sapiens	12471243
iEKPD-Hos-0174	Q02763	TEK	ENSG00000120156.20	PK/TK/Tie	Homo sapiens	12471243
iEKPD-Mum-0043	Q02858	Tek	ENSMUSG00000006386.15	PK/TK/Tie	Mus musculus	12471243
iEKPD-Mum-0302	Q06806	Tie1	ENSMUSG00000033191.14	PK/TK/Tie	Mus musculus	12471243
iEKPD-Cae-0198	Q21046	CELE_F59F5.3	WBGene00010342	PK/TK/TK_Unique	Caenorhabditis elegans	12471243
iEKPD-Cae-0232	Q9XX42	CELE_Y38H6C.20	WBGene00012632	PK/TK/TK_Unique	Caenorhabditis elegans	12471243
iEKPD-Cae-0350	A0A0K3ARA3	CELE_R151.1	WBGene00020106	PK/TK/TK_Unique	Caenorhabditis elegans	12471243
iEKPD-Cae-0361	A0A1I6CMA1	CELE_T22B11.4	WBGene00020678	PK/TK/TK_Unique	Caenorhabditis elegans	12471243
iEKPD-Cae-0392	O16262	nipi-4	WBGene00077712	PK/TK/TK_Unique	Caenorhabditis elegans	12471243
iEKPD-Drm-0054	Q9VZA8	Tie	FBgn0014073	PK/TK/TK_Unique	Drosophila melanogaster	12471243
iEKPD-Drm-0074	Q9VBW3	Cad96Ca	FBgn0022800	PK/TK/TK_Unique	Drosophila melanogaster	12471243
iEKPD-Drm-0167	P83097	Wsck	FBgn0046685	PK/TK/TK_Unique	Drosophila melanogaster	12471243
iEKPD-Hos-0032	Q6J9G0	STYK1	ENSG00000060140.8	PK/TK/TK_Unique	Homo sapiens	12471243
iEKPD-Mum-0300	Q6J9G1	Styk1	ENSMUSG00000032899.14	PK/TK/TK_Unique	Mus musculus	12471243
iEKPD-Cae-0823	Q18462	C34F11.5	WBGene00016416	PK/TK/TK_Unique;PPBD/pY/SH2	Caenorhabditis elegans	12471243
iEKPD-Cae-0296	G4RZJ9	trk-1	WBGene00017039	PK/TK/Trk	Caenorhabditis elegans	12471243
iEKPD-Hos-0247	Q16288	NTRK3	ENSG00000140538.16	PK/TK/Trk	Homo sapiens	12471243
iEKPD-Hos-0276	Q16620	NTRK2	ENSG00000148053.15	PK/TK/Trk	Homo sapiens	12471243
iEKPD-Hos-0437	P04629	NTRK1	ENSG00000198400.11	PK/TK/Trk	Homo sapiens	12471243
iEKPD-Mum-0214	Q3UFB7	Ntrk1	ENSMUSG00000028072.6	PK/TK/Trk	Mus musculus	12471243
iEKPD-Mum-0408	P15209	Ntrk2	ENSMUSG00000055254.15	PK/TK/Trk	Mus musculus	12471243
iEKPD-Mum-0419	Q6VNS1	Ntrk3	ENSMUSG00000059146.12	PK/TK/Trk	Mus musculus	12471243
iEKPD-Drm-0024	P18475	tor	FBgn0003733	PK/TK/VEGFR	Drosophila melanogaster	12471243
iEKPD-Drm-0116	Q8IQ00	Dmel\CG3277	FBgn0031518	PK/TK/VEGFR	Drosophila melanogaster	12471243
iEKPD-Drm-0122	E1JHB7	Pvr	FBgn0032006	PK/TK/VEGFR	Drosophila melanogaster	12471243
iEKPD-Hos-0022	P35916	FLT4	ENSG00000037280.15	PK/TK/VEGFR	Homo sapiens	12471243
iEKPD-Hos-0111	P17948	FLT1	ENSG00000102755.11	PK/TK/VEGFR	Homo sapiens	12471243
iEKPD-Hos-0194	P35968	KDR	ENSG00000128052.8	PK/TK/VEGFR	Homo sapiens	12471243
iEKPD-Mum-0086	P35917	Flt4	ENSMUSG00000020357.3	PK/TK/VEGFR	Mus musculus	12471243
iEKPD-Mum-0247	P35969	Flt1	ENSMUSG00000029648.13	PK/TK/VEGFR	Mus musculus	12471243
iEKPD-Mum-0436	P35918	Kdr	ENSMUSG00000062960.10	PK/TK/VEGFR	Mus musculus	12471243
iEKPD-Cae-0112	G5ECP4	pik-1	WBGene00004029	PK/TKL/IRAK	Caenorhabditis elegans	12471243
iEKPD-Drm-0041	Q05652	pll	FBgn0010441	PK/TKL/IRAK	Drosophila melanogaster	12471243
iEKPD-Hos-0085	Q9Y616	IRAK3	ENSG00000090376.10	PK/TKL/IRAK	Homo sapiens	12471243
iEKPD-Hos-0213	O43187	IRAK2	ENSG00000134070.4	PK/TKL/IRAK	Homo sapiens	12471243
iEKPD-Hos-0411	P51617	IRAK1	ENSG00000184216.13	PK/TKL/IRAK	Homo sapiens	12471243
iEKPD-Hos-0433	Q9NWZ3	IRAK4	ENSG00000198001.13	PK/TKL/IRAK	Homo sapiens	12471243
iEKPD-Mum-0084	Q8K4B2	Irak3	ENSMUSG00000020227.10	PK/TKL/IRAK	Mus musculus	12471243
iEKPD-Mum-0275	Q62406	Irak1	ENSMUSG00000031392.18	PK/TKL/IRAK	Mus musculus	12471243
iEKPD-Mum-0421	Q8R4K2	Irak4	ENSMUSG00000059883.16	PK/TKL/IRAK	Mus musculus	12471243
iEKPD-Mum-0423	Q8CFA1	Irak2	ENSMUSG00000060477.14	PK/TKL/IRAK	Mus musculus	12471243
iEKPD-Drm-0032	Q9VE06	cdi	FBgn0004876	PK/TKL/LISK	Drosophila melanogaster	12471243
iEKPD-Drm-0221	Q8IR79	LIMK1	FBgn0283712	PK/TKL/LISK	Drosophila melanogaster	12471243
iEKPD-Hos-0052	Q96S53	TESK2	ENSG00000070759.16	PK/TKL/LISK	Homo sapiens	12471243
iEKPD-Hos-0129	P53667	LIMK1	ENSG00000106683.14	PK/TKL/LISK	Homo sapiens	12471243
iEKPD-Hos-0131	Q15569	TESK1	ENSG00000107140.15	PK/TKL/LISK	Homo sapiens	12471243
iEKPD-Hos-0403	P53671	LIMK2	ENSG00000182541.17	PK/TKL/LISK	Homo sapiens	12471243
iEKPD-Mum-0090	O54785	Limk2	ENSMUSG00000020451.17	PK/TKL/LISK	Mus musculus	12471243
iEKPD-Mum-0218	O70146	Tesk1	ENSMUSG00000028458.12	PK/TKL/LISK	Mus musculus	12471243
iEKPD-Mum-0248	P53668	Limk1	ENSMUSG00000029674.13	PK/TKL/LISK	Mus musculus	12471243
iEKPD-Mum-0309	Q8VCT9	Tesk2	ENSMUSG00000033985.17	PK/TKL/LISK	Mus musculus	12471243
iEKPD-Drm-0152	A0A0B4KHT3	Lrrk	FBgn0038816	PK/TKL/LRRK	Drosophila melanogaster	12471243
iEKPD-Hos-0425	Q5S007	LRRK2	ENSG00000188906.14	PK/TKL/LRRK	Homo sapiens	12471243
iEKPD-Mum-0059	Q3UHC2	Lrrk1	ENSMUSG00000015133.17	PK/TKL/LRRK	Mus musculus	12471243
iEKPD-Mum-0327	Q5S006	Lrrk2	ENSMUSG00000036273.15	PK/TKL/LRRK	Mus musculus	12471243
iEKPD-Cae-0803	Q9TZM3	lrk-1	WBGene00003068	PK/TKL/LRRK;PPBD/p(S/T)/LRR	Caenorhabditis elegans	12471243
iEKPD-Hos-1297	Q38SD2	LRRK1	ENSG00000154237.12	PK/TKL/LRRK;PPBD/p(S/T)/LRR	Homo sapiens	12471243
iEKPD-Cae-0024	O01700	dlk-1	WBGene00001008	PK/TKL/MLK	Caenorhabditis elegans	12471243
iEKPD-Cae-0095	A0A0K3AV08	mlk-1	WBGene00003374	PK/TKL/MLK	Caenorhabditis elegans	12471243
iEKPD-Cae-0096	Q9XTC6	mom-4	WBGene00003396	PK/TKL/MLK	Caenorhabditis elegans	12471243
iEKPD-Cae-0108	Q9TZC4	pat-4	WBGene00003931	PK/TKL/MLK	Caenorhabditis elegans	12471243
iEKPD-Cae-0152	H2KZW3	zak-1	WBGene00006971	PK/TKL/MLK	Caenorhabditis elegans	12471243
iEKPD-Cae-0246	Q9NF64	CELE_Y105C5A.24	WBGene00013643	PK/TKL/MLK	Caenorhabditis elegans	12471243
iEKPD-Cae-0276	H2KYY2	C24A1.3	WBGene00016030	PK/TKL/MLK	Caenorhabditis elegans	12471243
iEKPD-Drm-0092	Q9V3Q6	Tak1	FBgn0026323	PK/TKL/MLK	Drosophila melanogaster	12471243
iEKPD-Drm-0103	Q9V400	Ilk	FBgn0028427	PK/TKL/MLK	Drosophila melanogaster	12471243
iEKPD-Drm-0109	Q95UN8	slpr	FBgn0030018	PK/TKL/MLK	Drosophila melanogaster	12471243
iEKPD-Drm-0141	Q9VW24	wnd	FBgn0036896	PK/TKL/MLK	Drosophila melanogaster	12471243
iEKPD-Drm-0154	Q9VCV0	Takl2	FBgn0039015	PK/TKL/MLK	Drosophila melanogaster	12471243
iEKPD-Drm-0168	P83104	Takl1	FBgn0046689	PK/TKL/MLK	Drosophila melanogaster	12471243
iEKPD-Hos-0006	P80192	MAP3K9	ENSG00000006432.15	PK/TKL/MLK	Homo sapiens	12471243
iEKPD-Hos-0066	O43283	MAP3K13	ENSG00000073803.13	PK/TKL/MLK	Homo sapiens	12471243
iEKPD-Hos-0086	Q9NYL2	MAP3K20	ENSG00000091436.16	PK/TKL/MLK	Homo sapiens	12471243
iEKPD-Hos-0164	Q59H18	TNNI3K	ENSG00000116783.14	PK/TKL/MLK	Homo sapiens	12471243
iEKPD-Hos-0200	Q02779	MAP3K10	ENSG00000130758.7	PK/TKL/MLK	Homo sapiens	12471243
iEKPD-Hos-0222	O43318	MAP3K7	ENSG00000135341.17	PK/TKL/MLK	Homo sapiens	12471243
iEKPD-Hos-0243	Q12852	MAP3K12	ENSG00000139625.12	PK/TKL/MLK	Homo sapiens	12471243
iEKPD-Hos-0265	Q5TCX8	MAP3K21	ENSG00000143674.10	PK/TKL/MLK	Homo sapiens	12471243
iEKPD-Hos-0343	Q13418	ILK	ENSG00000166333.13	PK/TKL/MLK	Homo sapiens	12471243
iEKPD-Hos-0379	Q16584	MAP3K11	ENSG00000173327.7	PK/TKL/MLK	Homo sapiens	12471243
iEKPD-Hos-0460	V9GXZ4	FPGT-TNNI3K	ENSG00000259030.6	PK/TKL/MLK	Homo sapiens	12471243
iEKPD-Mum-0025	Q80XI6	Map3k11	ENSMUSG00000004054.8	PK/TKL/MLK	Mus musculus	12471243
iEKPD-Mum-0027	Q9ESL4	Map3k20	ENSMUSG00000004085.14	PK/TKL/MLK	Mus musculus	12471243
iEKPD-Mum-0137	Q60700	Map3k12	ENSMUSG00000023050.8	PK/TKL/MLK	Mus musculus	12471243
iEKPD-Mum-0216	Q62073	Map3k7	ENSMUSG00000028284.13	PK/TKL/MLK	Mus musculus	12471243
iEKPD-Mum-0265	O55222	Ilk	ENSMUSG00000030890.16	PK/TKL/MLK	Mus musculus	12471243
iEKPD-Mum-0283	Q8VDG6	Map3k21	ENSMUSG00000031853.5	PK/TKL/MLK	Mus musculus	12471243
iEKPD-Mum-0305	Q1HKZ5	Map3k13	ENSMUSG00000033618.6	PK/TKL/MLK	Mus musculus	12471243
iEKPD-Mum-0351	Q5GIG6	Tnni3k	ENSMUSG00000040086.13	PK/TKL/MLK	Mus musculus	12471243
iEKPD-Mum-0353	Q66L42	Map3k10	ENSMUSG00000040390.13	PK/TKL/MLK	Mus musculus	12471243
iEKPD-Mum-0370	Q3U1V8	Map3k9	ENSMUSG00000042724.8	PK/TKL/MLK	Mus musculus	12471243
iEKPD-Cae-0079	G5EFD2	ksr-1	WBGene00002239	PK/TKL/RAF	Caenorhabditis elegans	12471243
iEKPD-Cae-0080	G5EDA5	ksr-2	WBGene00002240	PK/TKL/RAF	Caenorhabditis elegans	12471243
iEKPD-Cae-0085	Q07292	lin-45	WBGene00003030	PK/TKL/RAF	Caenorhabditis elegans	12471243
iEKPD-Drm-0014	P11346	Raf	FBgn0003079	PK/TKL/RAF	Drosophila melanogaster	12471243
iEKPD-Drm-0057	Q24171	ksr	FBgn0015402	PK/TKL/RAF	Drosophila melanogaster	12471243
iEKPD-Hos-0072	P10398	ARAF	ENSG00000078061.12	PK/TKL/RAF	Homo sapiens	12471243
iEKPD-Hos-0203	P04049	RAF1	ENSG00000132155.11	PK/TKL/RAF	Homo sapiens	12471243
iEKPD-Hos-0250	Q8IVT5	KSR1	ENSG00000141068.13	PK/TKL/RAF	Homo sapiens	12471243
iEKPD-Hos-0304	P15056	BRAF	ENSG00000157764.12	PK/TKL/RAF	Homo sapiens	12471243
iEKPD-Hos-0372	Q6VAB6	KSR2	ENSG00000171435.13	PK/TKL/RAF	Homo sapiens	12471243
iEKPD-Mum-0002	Q99N57	Raf1	ENSMUSG00000000441.17	PK/TKL/RAF	Mus musculus	12471243
iEKPD-Mum-0006	P04627	Araf	ENSMUSG00000001127.12	PK/TKL/RAF	Mus musculus	12471243
iEKPD-Mum-0014	P28028	Braf	ENSMUSG00000002413.15	PK/TKL/RAF	Mus musculus	12471243
iEKPD-Mum-0071	Q61097	Ksr1	ENSMUSG00000018334.18	PK/TKL/RAF	Mus musculus	12471243
iEKPD-Mum-0430	Q3UVC0	Ksr2	ENSMUSG00000061578.8	PK/TKL/RAF	Mus musculus	12471243
iEKPD-Hos-0116	O43353	RIPK2	ENSG00000104312.7	PK/TKL/RIPK	Homo sapiens	12471243
iEKPD-Hos-0197	Q9Y572	RIPK3	ENSG00000129465.15	PK/TKL/RIPK	Homo sapiens	12471243
iEKPD-Hos-0233	Q13546	RIPK1	ENSG00000137275.13	PK/TKL/RIPK	Homo sapiens	12471243
iEKPD-Hos-0365	Q8NFD2	ANKK1	ENSG00000170209.4	PK/TKL/RIPK	Homo sapiens	12471243
iEKPD-Hos-0408	P57078	RIPK4	ENSG00000183421.11	PK/TKL/RIPK	Homo sapiens	12471243
iEKPD-Mum-0035	Q9ERK0	Ripk4	ENSMUSG00000005251.14	PK/TKL/RIPK	Mus musculus	12471243
iEKPD-Mum-0110	Q60855	Ripk1	ENSMUSG00000021408.15	PK/TKL/RIPK	Mus musculus	12471243
iEKPD-Mum-0123	Q9QZL0	Ripk3	ENSMUSG00000022221.14	PK/TKL/RIPK	Mus musculus	12471243
iEKPD-Mum-0285	Q8BZ25	Ankk1	ENSMUSG00000032257.6	PK/TKL/RIPK	Mus musculus	12471243
iEKPD-Mum-0356	P58801	Ripk2	ENSMUSG00000041135.15	PK/TKL/RIPK	Mus musculus	12471243
iEKPD-Cae-0020	P20792	daf-1	WBGene00000897	PK/TKL/STKR	Caenorhabditis elegans	12471243
iEKPD-Cae-0022	P50488	daf-4	WBGene00000900	PK/TKL/STKR	Caenorhabditis elegans	12471243
iEKPD-Cae-0130	Q09488	sma-6	WBGene00004860	PK/TKL/STKR	Caenorhabditis elegans	12471243
iEKPD-Drm-0017	A0A0B4KG59	put	FBgn0003169	PK/TKL/STKR	Drosophila melanogaster	12471243
iEKPD-Drm-0019	A0A0B4K7J3	sax	FBgn0003317	PK/TKL/STKR	Drosophila melanogaster	12471243
iEKPD-Drm-0022	Q9VMT1	tkv	FBgn0003716	PK/TKL/STKR	Drosophila melanogaster	12471243
iEKPD-Drm-0043	A1Z7L8	babo	FBgn0011300	PK/TKL/STKR	Drosophila melanogaster	12471243
iEKPD-Drm-0078	M9PE88	wit	FBgn0024179	PK/TKL/STKR	Drosophila melanogaster	12471243
iEKPD-Hos-0130	P36897	TGFBR1	ENSG00000106799.12	PK/TKL/STKR	Homo sapiens	12471243
iEKPD-Hos-0133	P36894	BMPR1A	ENSG00000107779.13	PK/TKL/STKR	Homo sapiens	12471243
iEKPD-Hos-0153	Q13705	ACVR2B	ENSG00000114739.13	PK/TKL/STKR	Homo sapiens	12471243
iEKPD-Hos-0155	Q04771	ACVR1	ENSG00000115170.13	PK/TKL/STKR	Homo sapiens	12471243
iEKPD-Hos-0178	P27037	ACVR2A	ENSG00000121989.14	PK/TKL/STKR	Homo sapiens	12471243
iEKPD-Hos-0184	Q8NER5	ACVR1C	ENSG00000123612.15	PK/TKL/STKR	Homo sapiens	12471243
iEKPD-Hos-0223	Q16671	AMHR2	ENSG00000135409.10	PK/TKL/STKR	Homo sapiens	12471243
iEKPD-Hos-0225	P36896	ACVR1B	ENSG00000135503.12	PK/TKL/STKR	Homo sapiens	12471243
iEKPD-Hos-0239	O00238	BMPR1B	ENSG00000138696.10	PK/TKL/STKR	Homo sapiens	12471243
iEKPD-Hos-0242	P37023	ACVRL1	ENSG00000139567.12	PK/TKL/STKR	Homo sapiens	12471243
iEKPD-Hos-0326	P37173	TGFBR2	ENSG00000163513.17	PK/TKL/STKR	Homo sapiens	12471243
iEKPD-Hos-0446	Q13873	BMPR2	ENSG00000204217.13	PK/TKL/STKR	Homo sapiens	12471243
iEKPD-Mum-0003	Q61288	Acvrl1	ENSMUSG00000000530.16	PK/TKL/STKR	Mus musculus	12471243
iEKPD-Mum-0004	Q61271	Acvr1b	ENSMUSG00000000532.10	PK/TKL/STKR	Mus musculus	12471243
iEKPD-Mum-0049	Q64729	Tgfbr1	ENSMUSG00000007613.15	PK/TKL/STKR	Mus musculus	12471243
iEKPD-Mum-0117	P36895	Bmpr1a	ENSMUSG00000021796.15	PK/TKL/STKR	Mus musculus	12471243
iEKPD-Mum-0136	Q8K592	Amhr2	ENSMUSG00000023047.10	PK/TKL/STKR	Mus musculus	12471243
iEKPD-Mum-0199	Q8K348	Acvr1c	ENSMUSG00000026834.13	PK/TKL/STKR	Mus musculus	12471243
iEKPD-Mum-0200	P37172	Acvr1	ENSMUSG00000026836.15	PK/TKL/STKR	Mus musculus	12471243
iEKPD-Mum-0291	Q62312	Tgfbr2	ENSMUSG00000032440.13	PK/TKL/STKR	Mus musculus	12471243
iEKPD-Mum-0395	P27038	Acvr2a	ENSMUSG00000052155.5	PK/TKL/STKR	Mus musculus	12471243
iEKPD-Mum-0396	P36898	Bmpr1b	ENSMUSG00000052430.15	PK/TKL/STKR	Mus musculus	12471243
iEKPD-Mum-0426	P27040	Acvr2b	ENSMUSG00000061393.14	PK/TKL/STKR	Mus musculus	12471243
iEKPD-Mum-0443	O35607	Bmpr2	ENSMUSG00000067336.6	PK/TKL/STKR	Mus musculus	12471243
iEKPD-Hos-0355	Q8NB16	MLKL	ENSG00000168404.12	PK/TKL/TKL_Unique	Homo sapiens	12471243
iEKPD-Mum-0056	Q9D2Y4	Mlkl	ENSMUSG00000012519.14	PK/TKL/TKL_Unique	Mus musculus	12471243
iEKPD-Hos-0629	Q96GD0	PDXP	ENSG00000241360.1	PP/Asp-Based PSP/CIN	Homo sapiens	15580268, 16337782
iEKPD-Mum-c005	P60487	Pdxp	ENSMUSG00000116165	PP/Asp-Based PSP/CIN	Mus musculus	24338473
iEKPD-Art-1056	Q9LYI7	SCP1-like small phosphatase 5	AT5G11860	PP/Asp-Based PSP/FCP	Arabidopsis thaliana	20513350
iEKPD-Art-1066	F4KHG9	SSP4	AT5G46410	PP/Asp-Based PSP/FCP	Arabidopsis thaliana	20513350
iEKPD-Art-1072	F4JQR6	SSP4b	AT4G18140	PP/Asp-Based PSP/FCP	Arabidopsis thaliana	20513350
iEKPD-Art-1086	Q5YDB5	CPL2	AT5G01270	PP/Asp-Based PSP/FCP	Arabidopsis thaliana	18506580
iEKPD-Art-1103	Q5YDB6	CPL1	AT4G21670	PP/Asp-Based PSP/FCP	Arabidopsis thaliana	12149434
iEKPD-Art-1550	F4JCB2	CPL5	AT3G19600	PP/Asp-Based PSP/FCP	Arabidopsis thaliana	21231936
iEKPD-Hos-0497	O15194	CTDSPL	ENSG00000144677.14	PP/Asp-Based PSP/FCP	Homo sapiens	17085434
iEKPD-Hos-0498	Q9GZU7	CTDSP1	ENSG00000144579.7	PP/Asp-Based PSP/FCP	Homo sapiens	17085434, 12721286
iEKPD-Hos-0499	O14595	CTDSP2	ENSG00000175215.10	PP/Asp-Based PSP/FCP	Homo sapiens	17085434
iEKPD-Hos-0505	O95476	CTDNEP1	ENSG00000175826.11	PP/Asp-Based PSP/FCP	Homo sapiens	17420445
iEKPD-Hos-0510	Q05D32	CTDSPL2	ENSG00000137770.13	PP/Asp-Based PSP/FCP	Homo sapiens	20932329
iEKPD-Hos-0512	Q8WVY7	UBLCP1	ENSG00000164332.7	PP/Asp-Based PSP/FCP	Homo sapiens	21949367
iEKPD-Sac-0129	Q07949	PSR2	YLR019W	PP/Asp-Based PSP/FCP	Saccharomyces cerevisiae	10777497
iEKPD-Sac-0131	P38757	NEM1	YHR004C	PP/Asp-Based PSP/FCP	Saccharomyces cerevisiae	17420445
iEKPD-Sac-0132	Q07800	PSR1	YLL010C	PP/Asp-Based PSP/FCP	Saccharomyces cerevisiae	10777497
iEKPD-Sac-0134	Q02776	TIM50	YPL063W	PP/Asp-Based PSP/FCP	Saccharomyces cerevisiae	15044455
iEKPD-Art-1544	Q00IB6	CPL4	AT5G58003	PP/Asp-Based PSP/FCP;PPBD/p(S/T)/BRCT	Arabidopsis thaliana
iEKPD-Art-1545	Q8LL04	CPL3	AT2G33540	PP/Asp-Based PSP/FCP;PPBD/p(S/T)/BRCT	Arabidopsis thaliana	12149434
iEKPD-Hos-1314	Q9Y5B0	CTDP1	ENSG00000060069.16	PP/Asp-Based PSP/FCP;PPBD/p(S/T)/BRCT	Homo sapiens	9765293, 14576433
iEKPD-Sac-0290	Q03254	FCP1	YMR277W	PP/Asp-Based PSP/FCP;PPBD/p(S/T)/BRCT	Saccharomyces cerevisiae	8798710, 9405607
iEKPD-Scp-0301	Q9P376	fcp1	SPAC19B12.05c	PP/Asp-Based PSP/FCP;PPBD/p(S/T)/BRCT	Schizosaccharomyces pombe	11934898
iEKPD-Art-1060	O82162	EYA	AT2G35320	PP/Asp-Based PTP/EYA	Arabidopsis thaliana	14628052
iEKPD-Drm-0249	Q05201	eya	FBgn0000320	PP/Asp-Based PTP/EYA	Drosophila melanogaster	14628052
iEKPD-Hos-0502	Q99504	EYA3	ENSG00000158161.15	PP/Asp-Based PTP/EYA	Homo sapiens	15186772
iEKPD-Hos-0504	O00167	EYA2	ENSG00000064655.18	PP/Asp-Based PTP/EYA	Homo sapiens	15186772
iEKPD-Hos-0511	O95677	EYA4	ENSG00000112319.17	PP/Asp-Based PTP/EYA	Homo sapiens	15186772
iEKPD-Hos-0514	Q99502	EYA1	ENSG00000104313.17	PP/Asp-Based PTP/EYA	Homo sapiens	15186772
iEKPD-Mum-0520	P97480	Eya3	ENSMUSG00000028886.15	PP/Asp-Based PTP/EYA	Mus musculus	15641802, 14628052
iEKPD-Mum-0529	P97767	Eya1	ENSMUSG00000025932.14	PP/Asp-Based PTP/EYA	Mus musculus	14628052
iEKPD-Mum-0531	O08575	Eya2	ENSMUSG00000017897.18	PP/Asp-Based PTP/EYA	Mus musculus	14628052
iEKPD-Hos-0507	Q86V88	MDP1	ENSG00000213920.8	PP/Asp-Based PTP/MDP1	Homo sapiens	25332398
iEKPD-Mum-0508	Q9D967	Mdp1	ENSMUSG00000002329.7	PP/Asp-Based PTP/MDP1	Mus musculus	10889041
iEKPD-Sac-0133	P40081	YER134C	YER134C	PP/Asp-Based PTP/MDP1	Saccharomyces cerevisiae	11601995
iEKPD-Hos-c005	A6NDG6	PGP	ENSG00000184207.8	PP/Asp-Based PTP/PGP	Homo sapiens	24338473, 26755581, 28400531
iEKPD-Mum-0642	Q8CHP8	Pgp	ENSMUSG00000043445.6	PP/Asp-Based PTP/PGP	Mus musculus	24338473, 26755581, 28400531
iEKPD-Art-d010	Q8GY31	CDC25	AT5G03455	PP/CDC25/CDC25	Arabidopsis thaliana	15329414
iEKPD-Hos-0500	P30305	CDC25B	ENSG00000101224.17	PP/CDC25/CDC25	Homo sapiens	8743955, 21558810
iEKPD-Hos-0501	P30307	CDC25C	ENSG00000158402.18	PP/CDC25/CDC25	Homo sapiens	1655274, 1312880, 1913817
iEKPD-Hos-0509	P30304	CDC25A	ENSG00000164045.11	PP/CDC25/CDC25	Homo sapiens	10454565
iEKPD-Mum-0540	P30306	Cdc25b	ENSMUSG00000027330.16	PP/CDC25/CDC25	Mus musculus	8475101
iEKPD-Sac-0128	P23748	MIH1	YMR036C	PP/CDC25/CDC25	Saccharomyces cerevisiae	28362258
iEKPD-Sac-d002	P42937	YCH1	YGR203W	PP/CDC25/CDC25	Saccharomyces cerevisiae	19382206
iEKPD-Scp-0134	P06652	cdc25	SPAC24H6.05	PP/CDC25/CDC25	Schizosaccharomyces pombe	20647223, 15004533
iEKPD-Art-1087	O82656	PTP1	AT1G71860	PP/Classical PTP/NRPTP	Arabidopsis thaliana	19789277, 10036776
iEKPD-Dar-1092	E7F716	ptpn9a	ENSDARG00000077495.5	PP/Classical PTP/NRPTP	Danio rerio	24727614
iEKPD-Dar-1101	F1QTI4	ptpn9b	ENSDARG00000073902.3	PP/Classical PTP/NRPTP	Danio rerio	24727614
iEKPD-Drm-0275	Q9W0G1	Ptp61F	FBgn0267487	PP/Classical PTP/NRPTP	Drosophila melanogaster	8463208
iEKPD-Hos-0536	Q99952	PTPN18	ENSG00000072135.12	PP/Classical PTP/NRPTP	Homo sapiens	10734133
iEKPD-Hos-0538	Q4JDL3	PTPN20	ENSG00000204179.10	PP/Classical PTP/NRPTP	Homo sapiens	25332398
iEKPD-Hos-0540	P17706	PTPN2	ENSG00000175354.18	PP/Classical PTP/NRPTP	Homo sapiens	10734133, 21876762
iEKPD-Hos-0541	P18031	PTPN1	ENSG00000196396.9	PP/Classical PTP/NRPTP	Homo sapiens	22169477, 10734133, 22045810, 11007774
iEKPD-Hos-0542	P54829	PTPN5	ENSG00000110786.17	PP/Classical PTP/NRPTP	Homo sapiens	19167335
iEKPD-Hos-0544	P43378	PTPN9	ENSG00000169410.9	PP/Classical PTP/NRPTP	Homo sapiens	19167335
iEKPD-Hos-0547	P35236	PTPN7	ENSG00000143851.15	PP/Classical PTP/NRPTP	Homo sapiens	8910287
iEKPD-Hos-0553	Q9Y2R2	PTPN22	ENSG00000134242.15	PP/Classical PTP/NRPTP	Homo sapiens	10068674, 16461343
iEKPD-Hos-0555	Q05209	PTPN12	ENSG00000127947.15	PP/Classical PTP/NRPTP	Homo sapiens	21483099, 10734133, 21876001
iEKPD-Hos-0563	Q15678	PTPN14	ENSG00000152104.11	PP/Classical PTP/NRPTP	Homo sapiens	10734133, 19167335
iEKPD-Hos-0579	Q16825	PTPN21	ENSG00000070778.12	PP/Classical PTP/NRPTP	Homo sapiens	19167335
iEKPD-Hos-0595	Q9H3S7	PTPN23	ENSG00000076201.14	PP/Classical PTP/NRPTP	Homo sapiens	21724833
iEKPD-Mum-0542	P35821	Ptpn1	ENSMUSG00000027540.13	PP/Classical PTP/NRPTP	Mus musculus	21791607, 10993888, 11694501
iEKPD-Mum-0551	Q06180	Ptpn2	ENSMUSG00000024539.17	PP/Classical PTP/NRPTP	Mus musculus	22080863, 12138178, 12359225
iEKPD-Mum-0554	O35239	Ptpn9	ENSMUSG00000032290.7	PP/Classical PTP/NRPTP	Mus musculus	16679294
iEKPD-Mum-0564	Q61152	Ptpn18	ENSMUSG00000026126.15	PP/Classical PTP/NRPTP	Mus musculus	11158295
iEKPD-Mum-0566	P54830	Ptpn5	ENSMUSG00000030854.17	PP/Classical PTP/NRPTP	Mus musculus	21454500
iEKPD-Mum-0569	P35831	Ptpn12	ENSMUSG00000028771.13	PP/Classical PTP/NRPTP	Mus musculus	9497381
iEKPD-Mum-0592	P29352	Ptpn22	ENSMUSG00000027843.13	PP/Classical PTP/NRPTP	Mus musculus	9874568
iEKPD-Ran-0555	P20417	Ptpn1	ENSRNOG00000010574.4	PP/Classical PTP/NRPTP	Rattus norvegicus	1599438, 10660596, 22013520, 11694501
iEKPD-Ran-0570	P35234	Ptpn5	ENSRNOG00000013981.6	PP/Classical PTP/NRPTP	Rattus norvegicus	9857190, 11983687, 16819973
iEKPD-Ran-0572	Q641Z2	Ptpn9	ENSRNOG00000017600.6	PP/Classical PTP/NRPTP	Rattus norvegicus	24727614
iEKPD-Sac-0139	P25044	PTP1	YDL230W	PP/Classical PTP/NRPTP	Saccharomyces cerevisiae	26715668
iEKPD-Sac-0144	P29461	PTP2	YOR208W	PP/Classical PTP/NRPTP	Saccharomyces cerevisiae	9032256
iEKPD-Sac-0146	P40048	PTP3	YER075C	PP/Classical PTP/NRPTP	Saccharomyces cerevisiae	9032256
iEKPD-Scp-0138	P32587	pyp3	SPAC11E3.09	PP/Classical PTP/NRPTP	Schizosaccharomyces pombe	1464318
iEKPD-Scp-0145	P32586	pyp2	SPAC19D5.01	PP/Classical PTP/NRPTP	Schizosaccharomyces pombe	7657164
iEKPD-Hos-1316	P26045	PTPN3	ENSG00000070159.13	PP/Classical PTP/NRPTP;PPBD/p(S/T)/PDZ	Homo sapiens	10734133
iEKPD-Hos-1317	P29074	PTPN4	ENSG00000088179.8	PP/Classical PTP/NRPTP;PPBD/p(S/T)/PDZ	Homo sapiens	19167335
iEKPD-Hos-1318	Q12923	PTPN13	ENSG00000163629.12	PP/Classical PTP/NRPTP;PPBD/p(S/T)/PDZ	Homo sapiens	17638892, 16187021
iEKPD-Mum-1317	A2ALK8	Ptpn3	ENSMUSG00000038764.14	PP/Classical PTP/NRPTP;PPBD/p(S/T)/PDZ	Mus musculus	20332238
iEKPD-Mum-1319	Q64512	Ptpn13	ENSMUSG00000034573.14	PP/Classical PTP/NRPTP;PPBD/p(S/T)/PDZ	Mus musculus	11983165
iEKPD-Cae-0834	G5EC24	ptp-2	WBGene00004214	PP/Classical PTP/NRPTP;PPBD/pY/SH2	Caenorhabditis elegans	9472025
iEKPD-Drm-0625	P29349	csw	FBgn0000382	PP/Classical PTP/NRPTP;PPBD/pY/SH2	Drosophila melanogaster	20380830, 16481357
iEKPD-Hos-1313	Q06124	PTPN11	ENSG00000179295.17	PP/Classical PTP/NRPTP;PPBD/pY/SH2	Homo sapiens	20332238, 21531714, 9582366, 11432792, 10644982
iEKPD-Hos-1315	P29350	PTPN6	ENSG00000111679.16	PP/Classical PTP/NRPTP;PPBD/pY/SH2	Homo sapiens	1732748, 10488096, 10842184
iEKPD-Mum-1315	P29351	Ptpn6	ENSMUSG00000004266.15	PP/Classical PTP/NRPTP;PPBD/pY/SH2	Mus musculus	1732748
iEKPD-Mum-1316	P35235	Ptpn11	ENSMUSG00000043733.14	PP/Classical PTP/NRPTP;PPBD/pY/SH2	Mus musculus	15031289, 11157475
iEKPD-Orc-1236	G1SLZ8	PTPN11	ENSOCUG00000004533.3	PP/Classical PTP/NRPTP;PPBD/pY/SH2	Oryctolagus cuniculus	14967142
iEKPD-Ran-1313	P41499	Ptpn11	ENSRNOG00000030124.5	PP/Classical PTP/NRPTP;PPBD/pY/SH2	Rattus norvegicus	10660596
iEKPD-Cae-0551	P28192	ptp-4	WBGene00010558	PP/Classical PTP/RPTP	Caenorhabditis elegans	20380830
iEKPD-Drm-0305	P35832	Ptp99A	FBgn0004369	PP/Classical PTP/RPTP	Drosophila melanogaster	21931847
iEKPD-Drm-0310	P35992	Ptp10D	FBgn0004370	PP/Classical PTP/RPTP	Drosophila melanogaster	22007620
iEKPD-Drm-0311	P16620	Ptp69D	FBgn0014007	PP/Classical PTP/RPTP	Drosophila melanogaster	10230791
iEKPD-Drm-0312	P16621	Lar	FBgn0000464	PP/Classical PTP/RPTP	Drosophila melanogaster	10069336, 21931847
iEKPD-Hos-0598	P23469	PTPRE	ENSG00000132334.16	PP/Classical PTP/RPTP	Homo sapiens	25332398
iEKPD-Hos-0599	Q15256	PTPRR	ENSG00000153233.12	PP/Classical PTP/RPTP	Homo sapiens	19167335
iEKPD-Hos-0600	P18433	PTPRA	ENSG00000132670.20	PP/Classical PTP/RPTP	Homo sapiens	21725282, 20545765
iEKPD-Hos-0601	Q16849	PTPRN	ENSG00000054356.13	PP/Classical PTP/RPTP	Homo sapiens	21935384, 8878556, 8144912
iEKPD-Hos-0604	O14522	PTPRT	ENSG00000196090.12	PP/Classical PTP/RPTP	Homo sapiens	20133777
iEKPD-Hos-0605	Q16827	PTPRO	ENSG00000151490.13	PP/Classical PTP/RPTP	Homo sapiens	10734133, 10498613
iEKPD-Hos-0606	Q9HD43	PTPRH	ENSG00000080031.9	PP/Classical PTP/RPTP	Homo sapiens	10734133
iEKPD-Hos-0607	Q92932	PTPRN2	ENSG00000155093.17	PP/Classical PTP/RPTP	Homo sapiens	10734133
iEKPD-Hos-0608	Q15262	PTPRK	ENSG00000152894.14	PP/Classical PTP/RPTP	Homo sapiens	10734133, 16263724
iEKPD-Hos-0609	P28827	PTPRM	ENSG00000173482.16	PP/Classical PTP/RPTP	Homo sapiens	14718383
iEKPD-Hos-0610	Q12913	PTPRJ	ENSG00000149177.12	PP/Classical PTP/RPTP	Homo sapiens	18348712, 21543337, 19494114, 21304107
iEKPD-Hos-0612	Q92729	PTPRU	ENSG00000060656.19	PP/Classical PTP/RPTP	Homo sapiens	10734133, 10753936
iEKPD-Hos-0613	P23470	PTPRG	ENSG00000144724.19	PP/Classical PTP/RPTP	Homo sapiens	21882820
iEKPD-Hos-0616	P23467	PTPRB	ENSG00000127329.15	PP/Classical PTP/RPTP	Homo sapiens	10734133
iEKPD-Hos-0617	P08575	PTPRC	ENSG00000081237.18	PP/Classical PTP/RPTP	Homo sapiens	8910287, 10415030
iEKPD-Hos-0618	P23471	PTPRZ1	ENSG00000106278.11	PP/Classical PTP/RPTP	Homo sapiens	10734133
iEKPD-Hos-0619	Q13332	PTPRS	ENSG00000105426.16	PP/Classical PTP/RPTP	Homo sapiens	22027896
iEKPD-Hos-0620	P10586	PTPRF	ENSG00000142949.16	PP/Classical PTP/RPTP	Homo sapiens	10734133
iEKPD-Hos-0621	P23468	PTPRD	ENSG00000153707.16	PP/Classical PTP/RPTP	Homo sapiens	19478061
iEKPD-Hos-0622	Q9UMZ3	PTPRQ	ENSG00000139304.12	PP/Classical PTP/RPTP	Homo sapiens	19351528, 14718383
iEKPD-Mum-0608	P49446	Ptpre	ENSMUSG00000041836.10	PP/Classical PTP/RPTP	Mus musculus	7559456, 21531338, 10921884
iEKPD-Mum-0612	P18052	Ptpra	ENSMUSG00000027303.17	PP/Classical PTP/RPTP	Mus musculus	20944008, 10339427
iEKPD-Mum-0613	Q62132	Ptprr	ENSMUSG00000020151.16	PP/Classical PTP/RPTP	Mus musculus	9857190
iEKPD-Mum-0623	P35822	Ptprk	ENSMUSG00000019889.10	PP/Classical PTP/RPTP	Mus musculus	8474452
iEKPD-Mum-0624	P28828	Ptprm	ENSMUSG00000033278.10	PP/Classical PTP/RPTP	Mus musculus	8474452
iEKPD-Mum-0625	P06800	Ptprc	ENSMUSG00000026395.16	PP/Classical PTP/RPTP	Mus musculus	18249142
iEKPD-Mum-0627	Q64455	Ptprj	ENSMUSG00000025314.16	PP/Classical PTP/RPTP	Mus musculus	18249142
iEKPD-Mum-0628	Q99M80	Ptprt	ENSMUSG00000053141.16	PP/Classical PTP/RPTP	Mus musculus	20133777
iEKPD-Mum-0629	B2RU80	Ptprb	ENSMUSG00000020154.10	PP/Classical PTP/RPTP	Mus musculus	17360632
iEKPD-Mum-0630	B9EKR1	Ptprz1	ENSMUSG00000068748.7	PP/Classical PTP/RPTP	Mus musculus	18477627, 18474614
iEKPD-Mum-0631	B0V2N1	Ptprs	ENSMUSG00000013236.17	PP/Classical PTP/RPTP	Mus musculus	22027896
iEKPD-Mum-0632	A2A8L5	Ptprf	ENSMUSG00000033295.14	PP/Classical PTP/RPTP	Mus musculus	12496362, 17500057
iEKPD-Orc-0611	G1SE26	PTPRO	ENSOCUG00000000787.3	PP/Classical PTP/RPTP	Oryctolagus cuniculus	7519601
iEKPD-Ran-0622	Q03348	Ptpra	ENSRNOG00000021223.7	PP/Classical PTP/RPTP	Rattus norvegicus	12598528, 1383828
iEKPD-Ran-0624	B2GV87	Ptpre	ENSRNOG00000015717.8	PP/Classical PTP/RPTP	Rattus norvegicus	15522235
iEKPD-Ran-0625	O08617	Ptprr	ENSRNOG00000004483.7	PP/Classical PTP/RPTP	Rattus norvegicus	7557444, 21454500
iEKPD-Ran-0627	Q63259	Ptprn	ENSRNOG00000019587.6	PP/Classical PTP/RPTP	Rattus norvegicus	15735685
iEKPD-Ran-0644	Q64604	Ptprf	ENSRNOG00000019977.7	PP/Classical PTP/RPTP	Rattus norvegicus	1599438, 10660596
iEKPD-Art-1081	F4IYM6	At3g09100	AT3G09100	PP/DSP/aDSP	Arabidopsis thaliana	8156295
iEKPD-Art-1089	Q75QN6	PHS1	AT5G23720	PP/DSP/aDSP	Arabidopsis thaliana	20452268
iEKPD-Art-d005	Q9ZVN4	DSP1	AT1G05000	PP/DSP/aDSP	Arabidopsis thaliana	17976645
[truncated: 645 more rows]
