# Supplementary material for: iEKPD 2.0: an update with rich annotations for eukaryotic protein kinases, protein phosphatases and proteins containing phosphoprotein-binding domains
Source: Nucleic Acids Res. 2018 Oct 31;47(Database issue):D344–50. doi: 10.1093/nar/gky1063 (PMC6324023; doi:10.1093/nar/gky1063)
Supplement: Supplementary Data [file gky1063_supplemental_files.zip › Table S3.xlsx]

## Sheet: Table S3
Supplementary Table S3. The results of the self-consistency and LOO validations under the manually selected log-odds threshold values for 176 families. Ac, Sn, Sp and MCC values were calculated and presented.
Family	Log-odds score	The self-consistency validation				The LOO validation
		Ac	Sn	Sp	MCC	Ac	Sn	Sp	MCC
PKs
Akt	134.8	1	1	1	1	1	1	1	1
DMPK	38.6	1	0.999431	1	0.974402	1	0.999431	1	0.974402
GRK	74.6	1	1	1	1	1	1	1	1
MAST	64.9	1	0.999432	1	0.963351	1	0.999432	1	0.963351
NDR	143.1	0.875	1	0.998873	0.934883	0.875	1	0.998873	0.934883
PDK1	64.1	1	1	1	1	1	1	1	1
PKA	100.5	1	1	1	1	1	1	1	1
PKC	40.2	1	1	1	1	0.964286	1	0.999436	0.981699
PKG	87.7	1	1	1	1	1	1	1	1
PKN	117.4	1	1	1	1	1	0.999434	1	0.942542
RSK	100.2	1	1	1	1	1	1	1	1
RSKL	70.6	1	1	1	1	1	1	1	1
RSKR	53.4	1	1	1	1	1	1	1	1
SGK	122.6	1	1	1	1	1	1	1	1
YANK	128.7	1	1	1	1	1	1	1	1
CK1	66.5	0.962963	1	0.999436	0.981026	0.962963	0.959363	0.999436	0.48916
Dual	339.5	1	1	1	1	0.666667	1	0.999436	0.816266
TTBK	29.3	1	1	1	1	1	1	1	1
TTBKL	41.8	1	1	1	1	0.967742	0.985302	0.999436	0.714152
VRK	28.1	1	1	1	1	1	1	1	1
Worm6	84	1	1	1	1	0.964286	0.997144	0.999436	0.900365
Worm8	23.9	1	1	1	1	1	1	1	1
CK1_Unique	141.5	1	1	1	1	1	0.998871	1	0.816036
IRAK	45.6	1	1	1	1	1	1	1	1
LISK	66.2	1	1	1	1	1	1	1	1
LRRK	53.2	0.833333	1	0.999436	0.912613	0.833333	1	0.999436	0.912613
MLK	59.8	0.969697	1	0.999436	0.984449	0.969697	0.999426	0.999436	0.969123
RAF	18.3	1	1	1	1	1	1	1	1
RIPK	42.6	1	1	1	1	1	1	1	1
STKR	70.3	0.9375	1	0.998873	0.96769	0.9375	1	0.998873	0.96769
CAMK1	107	1	1	1	1	1	0.998862	1	0.948144
CAMK2	94	1	1	1	1	1	1	1	1
CAMKL	30.9	0.978495	1	0.998873	0.988601	0.967742	0.997626	0.998309	0.960504
CASK	159	1	1	1	1	1	1	1	1
DAPK	76.1	1	1	1	1	1	1	1	1
DCAMKL	138.4	1	1	1	1	0.9	1	0.999436	0.948415
MAPKAPK	103.1	1	1	1	1	1	1	1	1
MLCK	64.6	0.9375	1	0.999436	0.967971	0.9375	1	0.999436	0.967971
PHK	180.8	1	1	1	1	1	1	1	1
PIM	124.2	1	1	1	1	1	1	1	1
PKD	111.4	0.888889	1	0.999436	0.942542	0.888889	1	0.999436	0.942542
PSK	100.8	1	1	1	1	1	1	1	1
RAD53	73.7	1	1	1	1	0.714286	1	0.998873	0.844676
Trbl	156.6	1	1	1	1	1	1	1	1
Trio	74.5	1	1	1	1	1	1	1	1
TSSK	147	1	1	1	1	0.9375	0.999431	0.999436	0.936931
CAMK_Unique	49.1	1	1	1	1	1	1	1	1
CDK	60.2	1	1	1	1	0.986111	1	0.999436	0.99274
CDKL	74.2	1	1	1	1	1	1	1	1
CK2	263.6	1	1	1	1	1	1	1	1
CLK	175.6	1	1	1	1	1	1	1	1
DYRK	41.3	1	1	1	1	1	1	1	1
GSK	192.3	1	1	1	1	1	1	1	1
MAPK	27.8	1	1	1	1	1	1	1	1
RCK	98.9	1	1	1	1	1	1	1	1
SRPK	59.6	0.909091	1	0.999436	0.953192	0.909091	1	0.999436	0.953192
RGC	33.6	0.955556	1	0.998873	0.97696	0.955556	1	0.998873	0.97696
ABC1	37.2	1	1	1	1	1	1	1	1
Alpha	25.3	1	1	1	1	1	1	1	1
PDHK	24.8	1	1	1	1	1	1	1	1
PIKK	15.7	0.941176	1	0.999436	0.969867	0.941176	1	0.999436	0.969867
RIO	34.7	1	1	1	1	1	1	1	1
Abl	104.6	1	1	1	1	1	1	1	1
Ack	129.9	1	1	1	1	1	0.999434	1	0.942542
Alk	40.6	1	1	1	1	1	0.999435	1	0.925558
Axl	77.8	1	1	1	1	1	1	1	1
CCK4	49.9	1	1	1	1	1	1	1	1
Csk	59.6	1	1	1	1	1	1	1	1
DDR	51.3	1	1	1	1	0.857143	1	0.999436	0.925558
EGFR	30.8	1	1	1	1	1	1	1	1
Eph	35.1	1	1	1	1	1	1	1	1
FAK	130.5	1	1	1	1	1	1	1	1
Fer	24	0.945946	1	0.998873	0.972038	0.918919	1	0.998309	0.957776
FGFR	113.5	1	0.998867	1	0.919345	1	0.998301	1	0.885652
InsR	25.9	1	1	1	1	1	1	1	1
Jak	97.7	1	1	1	1	0.888889	1	0.999436	0.942542
KIN16	86.7	1	1	1	1	0.933333	1	0.999436	0.965817
KIN6	73	0.8	1	0.999436	0.894174	0.8	1	0.999436	0.894174
Lmr	46.4	1	1	1	1	1	1	1	1
Met	81.3	1	1	1	1	1	0.999435	1	0.925558
Musk	20.6	1	1	1	1	1	1	1	1
PDGFR	33.3	1	1	1	1	1	1	1	1
Ret	191.6	1	1	1	1	1	1	1	1
Ror	45.9	1	1	1	1	1	0.999435	1	0.925558
Ryk	26.3	1	1	1	1	1	1	1	1
Sev	137.1	1	1	1	1	0.75	1	0.999436	0.865781
Src	113.1	1	1	1	1	1	0.999428	1	0.9817
Syk	70.6	1	1	1	1	0.8	1	0.999436	0.894174
Tec	21.2	1	1	1	1	1	1	1	1
Tie	155.5	1	1	1	1	1	1	1	1
Trk	94.1	1	1	1	1	0.857143	1	0.999436	0.925558
VEGFR	80.8	0.75	1	0.998873	0.865535	0.75	1	0.998873	0.865535
TK_Unique	87	0.818182	1	0.998873	0.904021	0.818182	1	0.998873	0.904021
STE11	22.6	1	1	1	1	1	1	1	1
STE20	30.8	0.988764	1	0.999436	0.994071	0.988764	1	0.999436	0.994071
STE7	106.3	1	1	1	1	1	1	1	1
STE_Unique	26.5	1	1	1	1	1	1	1	1
Aur	177.6	1	1	1	1	1	1	1	1
BUB	18.5	1	1	1	1	1	1	1	1
Bud32	55	1	1	1	1	1	1	1	1
CAMKK	32.5	1	1	1	1	1	1	1	1
CDC7	74.9	1	1	1	1	1	1	1	1
HAL	95.5	1	1	1	1	1	1	1	1
Haspin	36.2	1	1	1	1	1	1	1	1
IKK	87.7	1	1	1	1	1	1	1	1
IRE	83.1	1	1	1	1	1	1	1	1
MOS	100.5	1	1	1	1	0.666667	1	0.999436	0.816266
NAK	68.5	1	1	1	1	1	1	1	1
NEK	28.6	0.966667	1	0.999436	0.98291	0.966667	0.999427	0.999436	0.966094
NKF1	114.4	1	1	1	1	1	1	1	1
NKF2	43.1	1	1	1	1	1	1	1	1
NKF3	21.5	1	1	1	1	1	1	1	1
NKF4	54.1	1	1	1	1	1	1	1	1
NRBP	97.9	1	1	1	1	1	1	1	1
PEK	72.1	0.928571	1	0.999436	0.96335	0.928571	1	0.999436	0.96335
PLK	56.1	1	1	1	1	0.9375	1	0.999436	0.967971
RAN	140.6	1	1	1	1	0.666667	1	0.999436	0.816266
SCY	11.9	0.923077	1	0.999436	0.960496	0.923077	1	0.999436	0.960496
Slob	94	1	1	1	1	1	1	1	1
TBCK	52.1	1	1	1	1	1	1	1	1
TLK	140.5	1	1	1	1	1	1	1	1
TOPK	71.3	1	1	1	1	1	1	1	1
TTK	108.7	0.75	1	0.999436	0.865781	0.75	1	0.999436	0.865781
ULK	29.9	1	1	1	1	0.9375	0.999431	0.999436	0.936931
VPS15	85.8	1	1	1	1	1	1	1	1
WEE	103.8	1	1	1	1	1	1	1	1
WNK	47.5	1	1	1	1	1	1	1	1
Worm5	23.7	1	1	1	1	1	0.999436	1	0.865781
Other_Unique	6.9	1	1	1	1	1	1	1	1
PPs
Kelch	301.7	1	1	1	1	1	1	1	1
PP1	105.6	1	0.99455	1	0.960995	1	0.99455	1	0.960995
PP2A	239.4	1	1	1	1	1	1	1	1
PP2B	178.1	1	1	1	1	1	1	1	1
PP4	120	1	0.997416	1	0.911691	1	0.997416	1	0.911691
PP5	47.5	1	1	1	1	1	1	1	1
PP6	152.4	1	1	1	1	1	1	1	1
PP7	58.6	1	1	1	1	1	1	1	1
PPP_Unique	11.6	0.7	1	0.992327	0.833385	0.7	1	0.992327	0.833385
PDP	35.6	1	1	1	1	1	0.997429	1	0.864912
PP2C	11.8	0.982143	1	0.997442	0.989555	0.964286	1	0.994885	0.979062
FCP	18.1	1	1	1	1	1	1	1	1
PGAM5	25.6	1	1	1	1	1	1	1	1
NRPTP	24.7	0.9	1	0.98977	0.943323	0.9	0.997159	0.98977	0.928872
RPTP	13.6	1	0.988636	1	0.951051	0.976744	0.988636	0.997442	0.937373
aDSP	9.9	1	1	1	1	0.888889	1	0.992327	0.938948
CDC14	12	1	1	1	1	1	0.997403	1	0.934199
MKP	13.2	1	1	1	1	1	0.994444	1	0.968307
Myotubularins	20.4	1	1	1	1	0.9375	1	0.997442	0.966957
PRL	20.3	1	1	1	1	1	1	1	1
PTEN	16.1	1	1	1	1	0.909091	1	0.997442	0.952211
PTPLA	21.3	1	1	1	1	0.75	1	1	0.86
SSH	27.3	1	1	1	1	1	1	1	1
LMWPTP	36.4	1	1	1	1	1	1	1	1
CDC25	12.9	1	1	1	1	1	1	1	1
EYA	47.8	1	1	1	1	1	1	1	1
MDP1	50.7	1	1	1	1	1	1	1	1
TULA	16.9	1	1	1	1	1	1	1	1
PPBDs
14-3-3	405.3	1	1	1	1	0.991124	0.793103	1	0.886463
Arrestin	169.2	0.997041	0.888889	1	0.941379	0.989645	0.611111	1	0.777611
BRCT	18.2	1	1	1	1	0.992604	0.9	1	0.944917
FF	52	0.988166	0.733333	1	0.851095	0.973373	0.4	1	0.623824
FHA	23.6	1	1	1	1	0.992604	0.833333	1	0.909359
GK	374.6	1	1	1	1	0.997041	0.333333	1	0.576494
IRF3	225.8	1	1	1	1	0.998521	0.8	1	0.893761
KIX	181.2	1	1	1	1	0.998521	0.666667	1	0.815891
LRR	34.1	1	1	1	1	0.9969	0.5	1	0.705998
MH2	233.6	1	1	1	1	0.997041	0.777778	1	0.880598
PBD	77.8	0.997041	0.875	1	0.934	0.985207	0.375	1	0.607785
PDZ	38.9	1	1	1	1	0.998521	0.961538	1	0.979827
PH	102	1	1	1	1	0.997041	0.5	1	0.706057
WD40	21.9	0.971893	0.828829	1	0.895468	0.943787	0.657658	1	0.784993
WW	16.3	1	1	1	1	0.997041	0.980198	1	0.988332
C2	75.1	1	1	1	1	0.989645	0.363636	1	0.599874
CBL_PTB	568.5	1	1	1	1	0.998521	0.75	1	0.865382
PTB	32.1	1	1	1	1	0.994083	0.904762	1	0.948203
SH2	20	1	1	0.992565	0.982533	0.998521	0.992958	0.992565	0.978005
