# Supplementary material for: iEKPD 2.0: an update with rich annotations for eukaryotic protein kinases, protein phosphatases and proteins containing phosphoprotein-binding domains
Source: Nucleic Acids Res. 2018 Oct 31;47(Database issue):D344–50. doi: 10.1093/nar/gky1063 (PMC6324023; doi:10.1093/nar/gky1063)
Supplement: Supplementary Data [file gky1063_supplemental_files.zip › Table S4.xlsx]

## Sheet: Table S4
Supplementary Table S4. The detailed classifications and data statistics of PKs in iEKPD 2.0. In summary, 109,912 PKs in 164 eukaryotes were classified into 151 families.
Species	ePK
	AGC																CAMK																	CMGC										CK1
	Akt	DMPK	GRK	MAST	NDR	PDK1	PKA	PKC	PKG	PKN	RSK	RSKL	RSKR	SGK	YANK	AGC_Unique	CAMK1	CAMK2	CAMKL	CASK	DAPK	DCAMKL	MAPKAPK	MLCK	PHK	PIM	PKD	PSK	RAD53	Trbl	Trio	TSSK	CAMK_Unique	CDK	CDKL	CLK	DYRK	GSK	MAPK	RCK	SRPK	CK2	CMGC_Unique	CK1	Dual	TTBK	TTBKL	VRK	Worm10
Animals
Ailuropoda melanoleuca	2	8	7	5	4	1	3	10	2	3	8	2	1	3	3	1	6	4	24	1	5	3	5	5	2	3	3	2	1	3	3	6	2	19	5	4	10	1	15	3	3	1	1	4	0	2	0	1	1
Anas platyrhynchos	3	5	8	4	4	1	2	9	2	2	5	2	0	3	3	1	4	4	19	1	5	3	5	6	1	2	2	1	1	2	4	3	1	15	3	4	9	1	12	2	3	2	1	4	0	2	0	1	1
Anolis carolinensis	3	6	7	5	5	1	4	7	2	2	9	2	1	3	2	1	8	4	21	1	4	3	5	4	1	4	3	1	0	3	4	6	2	20	4	4	10	2	15	2	4	3	1	5	0	2	0	2	0
Astyanax mexicanus	5	8	7	6	5	2	5	14	5	5	9	2	2	5	3	1	11	7	39	2	11	3	6	12	2	12	5	2	2	4	6	16	3	19	5	4	13	4	19	3	5	3	1	7	0	4	0	1	1
Bos taurus	3	7	7	5	4	1	3	10	2	3	7	2	1	3	2	1	6	4	22	1	5	3	5	5	2	3	3	1	1	3	4	6	2	20	5	4	10	2	14	2	3	2	1	6	0	1	0	1	1
Caenorhabditis elegans	2	3	2	1	2	2	2	4	2	1	5	1	1	1	1	1	1	1	17	1	1	2	3	4	1	2	2	1	2	0	0	4	0	13	1	4	6	7	14	1	1	1	1	3	3	1	35	2	2
Callithrix jacchus	3	7	7	5	3	1	6	9	2	3	6	2	1	3	3	1	6	5	20	1	5	3	5	5	2	2	3	2	1	3	3	7	2	22	5	4	10	3	16	3	4	2	1	5	0	2	0	3	1
Canis familiaris	2	7	7	5	4	1	3	9	2	3	7	2	2	2	3	1	6	3	20	1	5	3	6	5	2	3	3	2	1	3	4	7	2	19	5	4	10	2	14	3	3	2	1	4	0	2	0	2	1
Cavia porcellus	3	7	7	5	4	1	2	30	2	3	6	2	1	4	3	1	5	4	24	1	5	3	5	4	2	3	3	2	1	3	2	4	2	21	5	4	10	2	14	3	3	2	1	4	0	1	0	2	1
Chlorocebus sabaeus	3	6	7	5	4	1	4	9	2	3	6	2	1	3	3	1	6	4	20	0	5	3	6	5	2	3	3	2	1	3	3	5	2	19	5	4	10	2	14	3	3	2	1	5	0	2	0	2	1
Choloepus hoffmanni	1	4	2	2	4	0	3	6	2	1	4	1	0	3	1	0	2	2	16	1	4	2	2	3	1	2	3	1	2	2	2	1	1	13	4	3	7	1	8	3	3	2	0	5	0	1	0	2	1
Ciona intestinalis	1	3	2	1	2	2	2	4	5	1	2	1	0	0	1	0	3	1	15	1	2	2	3	5	1	3	1	1	1	1	0	7	1	13	2	1	6	1	6	1	1	1	0	1	0	0	0	1	1
Ciona savignyi	1	2	3	2	2	2	1	4	6	1	3	1	0	1	0	0	2	0	13	1	2	0	3	4	1	4	1	1	1	1	0	5	1	12	2	1	6	1	7	1	1	1	1	1	0	0	0	1	1
Danio rerio	5	9	9	6	5	2	5	14	6	5	8	2	2	5	1	1	12	7	55	2	8	5	7	9	3	344	4	2	1	3	6	1	2	20	2	4	13	4	19	0	5	5	1	4	0	3	0	3	1
Dasypus novemcinctus	2	8	5	5	4	1	3	9	2	3	6	3	1	3	2	1	5	4	33	1	4	3	5	4	1	4	3	2	1	3	4	6	2	20	4	4	9	2	16	3	4	3	1	6	0	2	0	2	1
Dipodomys ordii	2	7	5	3	4	1	2	9	2	3	6	2	1	3	3	1	4	4	19	1	4	3	5	4	2	3	3	2	1	3	4	6	2	22	5	4	9	2	12	2	4	2	1	6	0	1	0	3	1
Drosophila melanogaster	1	3	2	2	2	1	4	5	3	2	1	1	1	0	1	1	1	1	13	1	1	2	2	4	1	0	0	0	1	1	0	2	0	12	1	1	5	3	7	1	3	1	0	5	0	0	0	2	1
Echinops telfairi	4	7	7	4	3	0	1	10	2	3	5	2	1	6	2	0	5	4	17	1	5	2	4	4	2	2	3	1	1	2	3	4	2	20	4	4	10	2	13	2	3	1	1	6	0	1	0	2	1
Equus caballus	3	7	7	5	4	1	3	9	2	2	6	2	1	3	3	1	5	4	20	1	5	3	5	4	2	2	3	2	1	3	4	5	2	20	5	4	10	2	12	2	3	2	1	3	0	2	0	2	1
Erinaceus europaeus	3	6	3	3	4	1	1	7	2	2	3	0	1	2	1	1	3	4	15	1	5	3	4	3	1	0	2	2	1	3	0	2	2	19	3	3	9	1	13	3	3	2	1	3	0	2	0	2	1
Felis catus	2	7	7	4	4	1	3	9	2	3	7	2	1	3	3	1	6	4	21	1	5	3	5	4	2	3	3	2	1	3	1	6	2	20	5	4	10	2	15	3	2	2	1	3	0	2	0	2	1
Ficedula albicollis	1	5	6	4	4	1	2	8	2	2	6	2	2	3	3	1	5	4	19	1	6	3	5	6	1	10	2	1	1	2	4	2	1	16	3	3	8	1	12	1	3	2	1	3	0	1	0	3	1
Gadus morhua	4	7	8	7	5	1	5	13	5	5	9	2	0	4	2	1	10	4	29	2	7	5	6	7	2	4	3	1	0	2	5	1	2	20	8	3	21	3	18	4	5	4	1	5	0	3	0	2	0
Gallus gallus	3	5	6	6	3	1	2	7	3	3	7	2	1	3	3	1	6	5	22	1	6	4	5	5	1	2	2	1	1	2	4	0	1	18	3	4	10	1	11	3	3	2	1	3	0	1	0	2	1
Gasterosteus aculeatus	5	6	9	7	4	1	5	13	6	5	8	2	0	4	2	1	10	5	27	2	8	5	7	6	2	4	3	2	0	3	6	1	2	19	5	4	11	3	19	3	6	4	1	5	0	2	0	3	1
Gorilla gorilla	3	7	7	5	4	2	4	9	2	3	6	2	1	3	3	1	6	4	20	1	5	3	5	5	2	3	3	2	1	3	4	4	2	20	5	4	10	2	17	3	3	3	1	6	0	2	0	2	1
Homo sapiens	3	7	7	5	4	1	5	9	2	3	8	2	1	3	3	0	6	4	20	1	5	3	5	5	2	3	3	2	1	3	4	5	2	21	5	4	10	2	14	3	3	3	0	7	0	2	0	3	0
Ictidomys tridecemlineatus	3	7	7	5	4	1	3	9	1	3	7	2	1	4	3	1	6	4	19	1	5	3	4	4	2	3	3	2	1	4	3	6	2	21	5	4	10	2	15	3	3	2	1	4	0	2	0	1	1
Latimeria chalumnae	3	6	9	5	4	1	3	10	4	2	7	2	1	4	3	1	6	4	23	1	4	3	5	6	2	4	3	2	1	3	4	8	2	21	5	3	10	2	17	2	4	3	1	3	0	2	0	1	1
Lepisosteus oculatus	3	8	8	5	4	1	3	8	5	3	7	2	1	4	3	1	8	4	24	1	7	3	4	6	1	5	4	1	1	3	4	3	2	18	5	2	10	1	13	3	4	3	1	3	0	1	0	2	1
Loxodonta africana	3	7	7	5	4	1	3	9	2	3	7	2	1	3	3	1	6	4	36	1	5	3	5	5	2	3	3	2	1	3	3	6	2	19	5	4	10	2	13	3	3	2	1	3	0	2	0	2	1
Macaca mulatta	3	6	7	5	4	1	5	9	2	3	6	2	1	3	3	1	6	4	18	1	5	3	5	4	2	0	3	1	1	3	3	3	2	22	5	4	10	1	17	2	5	2	1	7	0	2	0	2	1
Meleagris gallopavo	1	5	6	4	4	1	2	8	3	2	7	2	0	3	3	1	6	4	22	1	5	3	5	5	1	2	2	1	1	1	4	3	1	16	3	4	7	1	11	2	3	2	1	3	0	1	0	3	1
Microcebus murinus	3	7	6	5	4	1	3	8	2	3	7	3	1	5	3	1	6	4	19	1	5	2	6	3	3	3	3	3	1	3	3	4	2	21	5	4	10	1	17	3	5	3	1	4	0	2	0	3	1
Monodelphis domestica	3	6	6	5	5	1	3	11	2	3	7	2	0	3	3	1	6	4	21	1	6	3	5	4	2	3	2	2	1	3	5	5	2	20	4	4	9	1	15	2	2	2	1	7	0	2	0	1	1
Mustela putorius furo	2	7	7	5	4	1	3	9	2	3	7	2	1	3	3	1	6	4	20	1	5	3	5	5	2	2	3	2	1	3	5	6	2	19	5	4	9	2	14	3	3	2	1	3	0	2	0	2	1
Mus musculus	3	7	6	5	4	1	3	9	2	3	8	2	1	3	3	0	6	4	40	1	4	3	6	5	2	3	3	1	1	3	4	6	2	19	5	4	10	2	14	3	3	2	0	6	0	2	0	3	0
Myotis lucifugus	2	7	8	5	4	1	2	9	2	3	6	2	1	3	3	1	6	3	23	1	4	3	5	3	2	2	2	1	1	4	4	6	2	26	5	7	11	2	13	3	3	2	1	5	0	2	0	2	1
Nomascus leucogenys	3	7	7	5	4	1	5	9	2	4	6	2	1	3	3	1	6	4	19	1	5	3	4	4	2	2	3	2	1	3	4	4	2	20	5	4	10	2	16	3	4	2	1	5	0	2	0	2	1
Ochotona princeps	3	7	7	5	4	1	2	9	2	2	5	2	1	3	3	1	3	4	19	1	5	3	5	5	2	0	3	1	1	3	4	1	2	18	5	3	10	2	12	2	3	2	1	6	0	2	0	2	1
Oreochromis niloticus	5	6	10	7	4	1	5	13	5	5	8	2	0	5	2	1	10	7	32	2	8	4	5	7	2	9	5	2	1	3	6	1	1	20	5	3	11	3	19	4	6	4	1	6	0	1	0	2	1
Ornithorhynchus anatinus	3	9	10	5	5	1	3	11	2	2	10	1	1	3	4	1	8	5	20	2	7	3	7	4	2	2	4	2	1	2	3	4	2	17	4	3	10	1	20	1	3	1	1	4	0	2	0	3	1
Oryctolagus cuniculus	2	5	4	4	4	2	1	9	2	2	4	2	1	3	2	1	6	4	40	1	4	3	4	5	2	2	3	2	1	3	4	4	2	18	5	4	10	2	13	3	3	3	1	6	0	2	0	2	1
Oryzias latipes	5	6	9	6	4	1	5	12	6	5	7	2	0	5	1	1	9	7	30	2	6	5	6	6	2	15	4	1	1	3	6	0	2	16	4	4	11	3	19	3	6	3	1	5	0	3	0	2	0
Otolemur garnettii	3	6	7	5	4	1	3	9	2	3	6	2	1	3	3	1	6	4	21	1	5	3	5	4	2	3	3	2	1	3	3	5	2	21	5	4	10	2	15	2	4	2	1	9	0	2	0	3	1
Ovis aries	2	7	7	5	5	1	3	10	2	3	7	2	1	3	3	1	6	4	19	1	5	3	5	5	2	4	3	2	1	3	5	5	2	22	5	4	10	2	13	3	3	2	1	6	0	2	0	1	1
Pan troglodytes	3	7	7	5	4	1	6	10	2	3	6	2	1	3	3	1	6	4	21	1	5	3	5	5	3	3	3	2	1	3	4	4	2	20	5	5	10	2	17	3	5	2	1	6	0	2	0	2	1
Papio anubis	3	7	7	5	4	2	4	9	2	3	6	2	1	3	3	1	6	4	20	1	5	3	5	5	2	3	3	2	1	3	4	3	2	21	5	4	11	2	17	3	4	2	1	6	0	2	0	2	1
Pelodiscus sinensis	3	6	8	5	4	1	3	9	1	3	7	2	0	3	3	1	5	3	19	1	6	3	5	5	2	2	4	1	1	2	3	4	2	17	4	4	10	2	14	2	3	3	1	3	0	2	0	2	0
Petromyzon marinus	0	5	3	2	1	1	3	6	2	0	3	0	0	3	1	1	2	2	10	0	4	3	5	7	1	0	3	0	0	3	2	1	1	12	3	1	7	0	8	0	2	2	1	2	0	1	0	0	1
Poecilia formosa	4	7	11	7	4	1	5	13	5	5	8	2	1	5	2	1	9	8	32	2	7	7	6	7	2	11	5	1	1	3	6	1	2	24	5	4	16	3	19	2	5	5	1	4	0	2	0	3	1
Pongo abelii	3	7	7	5	4	1	3	9	2	2	7	2	1	3	3	1	5	4	20	1	5	3	5	5	1	2	3	2	1	3	3	4	2	19	5	5	9	2	14	3	3	2	1	5	0	2	0	2	1
Procavia capensis	2	7	7	5	3	1	3	10	2	3	6	2	1	3	2	1	6	4	19	1	4	3	5	5	2	1	2	2	1	2	5	4	1	17	4	3	10	2	13	3	3	2	1	4	0	2	0	2	0
Pteropus vampyrus	2	7	7	5	4	2	3	9	2	3	7	2	1	3	3	1	5	4	20	1	5	3	5	5	2	3	3	1	2	3	4	3	2	19	5	4	10	2	12	3	3	2	1	3	0	2	0	2	1
Rattus norvegicus	3	7	6	5	4	1	3	9	1	3	6	2	1	3	3	1	6	4	38	1	4	3	5	4	2	3	3	1	1	3	4	6	2	17	6	4	10	2	14	3	3	2	1	4	0	2	0	2	1
Saccharomyces cerevisiae	3	0	0	0	4	3	3	1	0	0	3	0	0	0	0	0	4	0	12	0	0	0	0	0	0	0	0	0	2	0	0	0	4	7	0	1	1	4	6	1	1	2	0	2	0	0	0	0	0
Sarcophilus harrisii	2	5	6	5	4	2	5	8	2	3	7	2	1	4	3	1	5	4	20	1	4	2	5	3	2	3	2	2	1	3	4	5	2	21	4	3	8	2	15	2	2	2	1	7	0	2	0	1	1
Sorex araneus	2	5	2	5	3	1	1	7	2	1	6	0	0	3	1	0	3	3	13	1	3	3	5	2	1	1	1	2	1	1	1	3	1	13	3	3	9	1	12	2	3	2	1	4	0	2	0	1	1
Sus scrofa	3	7	7	5	4	1	5	10	2	3	6	2	1	3	3	1	6	4	21	1	6	3	5	4	2	3	3	1	1	3	2	5	2	22	4	4	10	2	15	3	3	2	1	5	0	2	0	2	1
Taeniopygia guttata	2	6	6	4	4	1	3	9	2	3	6	2	1	3	3	1	7	4	24	1	6	3	6	6	1	52	2	1	1	1	4	3	1	15	4	3	8	1	15	2	4	3	1	5	0	2	0	2	1
Takifugu rubripes	5	7	10	5	4	1	5	12	5	4	8	2	1	5	2	1	10	7	32	1	7	4	6	6	2	15	5	2	1	3	5	0	2	20	4	4	17	3	18	3	5	4	1	4	0	2	0	2	2
Tetraodon nigroviridis	6	7	9	5	4	1	5	14	5	4	7	2	1	5	2	1	11	9	30	1	7	5	5	6	2	4	4	2	1	3	7	0	2	21	4	4	30	3	23	3	7	4	1	3	0	3	0	3	1
Tupaia belangeri	1	7	5	4	3	1	1	9	2	2	8	2	2	3	2	1	4	4	17	1	4	3	4	3	1	1	2	2	2	3	3	3	2	17	4	4	8	2	9	2	3	2	1	3	0	1	0	3	0
Tursiops truncatus	3	7	6	5	4	1	3	9	2	3	6	2	1	4	3	1	6	4	20	1	5	3	5	5	2	3	3	2	1	3	4	2	2	19	4	4	9	2	13	3	3	2	1	3	0	2	0	2	1
Vicugna pacos	2	5	3	3	3	1	1	8	2	1	2	2	0	2	2	1	3	2	14	1	4	3	4	4	0	2	2	1	1	1	1	2	2	14	4	2	9	2	7	2	2	2	1	1	0	1	0	3	1
Xenopus tropicalis	2	7	8	5	4	1	3	92	3	64	9	2	1	3	3	1	8	4	20	1	6	3	5	4	2	2	2	2	1	2	4	0	2	18	3	3	8	2	15	2	4	2	1	3	0	0	0	2	1
Xiphophorus maculatus	4	6	10	7	4	1	5	14	5	5	8	2	1	5	2	1	10	7	31	2	7	5	6	7	2	7	5	1	1	3	6	1	2	22	5	4	15	3	19	2	6	4	1	4	0	3	0	2	1
Macaca fascicularis	3	7	7	5	4	1	5	9	2	3	6	2	1	3	3	1	6	4	20	1	5	3	5	5	2	3	3	2	1	3	4	3	2	21	5	4	10	2	17	3	5	2	1	6	0	2	0	2	1
Fukomys damarensis	3	7	6	4	4	1	2	13	2	3	7	2	1	3	3	1	7	5	20	1	5	3	5	4	2	3	3	1	1	3	4	6	2	20	5	4	10	2	15	2	3	2	1	6	0	2	0	2	1
Pan paniscus	3	7	8	5	4	1	5	10	2	3	6	2	1	3	3	1	6	4	20	1	5	3	5	5	2	3	3	2	0	3	4	4	2	19	5	4	10	2	18	3	5	2	1	6	0	2	0	2	1
Carlito syrichta	3	7	7	4	5	1	4	9	2	4	6	2	1	3	3	1	6	4	19	1	5	3	4	4	2	4	3	2	1	2	4	4	2	20	5	4	9	2	14	3	3	2	1	3	0	2	0	8	1
Mesocricetus auratus	3	7	6	5	4	1	3	9	2	2	6	2	1	2	3	1	6	3	23	1	4	3	5	4	1	3	3	1	1	3	3	6	2	19	5	4	10	2	15	2	3	2	1	3	0	2	0	2	0
Octodon degus	3	7	8	3	6	1	2	9	2	2	5	2	1	6	3	1	5	4	21	1	5	3	6	4	2	3	3	1	1	4	2	5	2	25	5	4	10	2	16	3	4	3	1	6	0	1	0	5	1
Cercocebus atys	3	7	7	5	4	1	3	9	2	3	6	2	1	3	3	1	6	4	20	1	5	3	5	5	2	3	3	2	1	3	4	4	2	22	5	5	10	2	15	3	4	2	1	6	0	2	0	2	1
Plants
Aegilops tauschii	0	0	0	2	4	1	1	1	0	0	14	0	0	0	0	0	27	0	55	0	0	0	1	0	0	0	0	0	0	0	0	0	0	50	0	3	9	6	20	3	3	4	1	11	0	0	0	0	0
Amborella trichopoda	0	0	0	3	3	1	1	0	0	0	14	0	0	0	0	1	17	0	24	0	0	0	0	0	0	0	0	0	0	0	0	0	0	16	0	4	5	4	14	2	2	2	1	3	0	0	0	0	0
Arabidopsis lyrata	0	0	0	4	8	2	1	1	0	0	24	0	0	0	0	1	47	0	45	0	0	0	0	0	0	0	0	0	0	0	0	0	0	19	0	3	7	10	22	3	5	4	1	14	0	0	0	0	0
Arabidopsis thaliana	0	0	0	4	8	2	1	0	0	0	24	0	0	0	0	1	44	0	46	0	0	0	0	0	0	0	0	0	0	0	0	0	0	29	0	3	8	10	21	3	5	4	1	14	0	0	0	0	0
Brachypodium distachyon	0	0	0	2	5	1	1	0	0	0	20	0	1	0	0	1	35	0	56	0	0	1	0	0	0	0	0	0	0	0	0	0	0	43	0	5	6	8	17	2	3	4	1	12	0	0	0	0	0
Brassica oleracea	0	1	0	8	12	3	1	0	0	0	32	0	0	0	0	1	67	0	93	0	1	0	1	0	0	0	0	0	1	0	0	0	0	65	0	4	11	17	48	6	7	5	1	30	0	0	0	1	0
Brassica rapa	0	2	0	6	12	3	1	0	0	0	36	0	0	0	0	1	69	0	90	0	0	0	0	0	0	0	0	0	0	0	0	0	0	51	1	4	9	18	39	5	7	4	1	25	0	0	0	0	0
Chlamydomonas reinhardtii	0	1	0	0	2	1	6	0	0	0	7	0	0	0	0	0	10	0	78	0	0	0	1	0	0	0	0	0	1	0	0	0	2	17	24	1	5	1	9	1	1	2	1	2	0	0	0	0	1
Cyanidioschyzon merolae	0	0	0	1	1	0	0	0	0	0	5	0	0	0	0	0	1	0	6	0	0	0	0	0	0	0	0	0	0	0	0	0	0	6	0	1	1	0	4	0	1	1	0	1	0	0	0	0	0
Glycine max	0	0	0	5	14	2	2	0	0	0	47	0	0	0	0	1	63	0	109	0	0	0	0	0	0	0	0	0	1	0	0	0	1	76	0	7	12	24	39	7	9	6	1	32	0	0	0	0	0
Hordeum vulgare	0	0	0	1	6	0	0	1	0	0	24	0	0	0	0	0	34	0	75	0	0	0	0	1	0	0	0	0	0	0	0	0	3	35	0	4	8	7	20	2	20	4	1	13	0	0	0	0	0
Leersia perrieri	0	0	0	2	4	1	1	0	0	0	27	0	0	0	0	1	33	0	58	0	0	1	0	0	0	0	0	0	0	0	0	0	0	31	0	3	7	9	22	4	3	3	1	12	0	0	0	0	0
Medicago truncatula	0	0	0	3	8	1	1	0	0	0	24	0	0	0	0	1	34	0	63	0	0	0	0	0	0	0	0	0	0	0	0	0	0	30	0	4	8	8	31	3	5	3	1	18	0	0	0	0	0
Musa acuminata	0	0	0	6	7	2	1	0	0	0	44	0	0	0	0	1	55	0	72	0	0	0	0	0	0	0	0	0	0	0	0	0	0	47	0	6	11	19	26	5	6	5	1	27	0	0	0	0	0
Oryza barthii	0	0	0	2	4	2	1	1	0	0	20	0	0	0	0	1	36	0	65	0	0	0	1	0	0	0	0	0	0	0	0	0	0	36	1	3	7	8	19	2	3	4	1	12	0	0	0	0	0
Oryza brachyantha	0	1	0	3	4	2	1	2	0	0	20	0	0	0	0	1	36	0	53	0	0	0	0	0	0	0	0	0	2	0	0	0	0	34	0	3	7	10	20	2	3	4	1	12	0	0	0	0	0
Oryza glaberrima	0	0	0	2	4	1	1	0	0	0	21	0	0	0	0	1	35	0	55	0	0	1	0	0	0	0	0	0	0	0	0	0	0	37	0	2	7	6	15	3	3	5	1	10	0	0	0	0	0
Oryza glumaepatula	0	0	0	3	4	1	1	1	0	0	24	0	0	0	0	1	34	0	64	0	0	1	1	0	0	0	0	0	0	0	0	0	0	41	0	2	7	9	21	2	3	4	1	13	0	0	0	0	0
Oryza indica	0	0	0	2	4	1	1	2	0	0	25	0	0	0	0	1	33	0	64	0	0	0	0	0	0	0	0	0	1	0	0	0	0	43	0	3	7	8	24	3	3	4	1	12	0	0	0	0	0
Oryza longistaminata	0	1	0	4	4	1	0	1	0	0	23	0	0	0	0	0	30	0	55	0	0	0	2	0	0	0	0	0	2	0	0	0	1	32	0	2	7	9	21	2	3	4	1	12	0	0	0	0	0
Oryza meridionalis	0	0	0	2	4	0	1	2	0	0	21	0	0	0	0	1	29	0	51	0	0	0	1	0	0	0	0	0	0	0	0	0	1	34	0	2	5	7	22	3	3	3	1	7	0	0	0	0	0
Oryza nivara	0	0	0	2	4	1	1	1	0	0	25	0	0	0	0	1	35	0	61	0	0	1	0	0	0	0	0	0	0	0	0	0	0	41	1	2	7	8	22	3	3	4	1	12	0	0	0	0	0
Oryza punctata	0	1	0	2	4	1	1	0	0	0	26	0	0	0	0	1	37	0	53	0	0	1	1	0	0	0	0	0	2	0	0	0	1	33	0	3	7	9	18	4	3	4	1	12	0	0	0	0	0
Oryza rufipogon	0	0	0	2	4	1	1	1	0	0	25	0	0	0	0	1	35	0	63	0	0	1	0	0	0	0	0	0	0	0	0	0	0	37	1	2	8	8	23	3	3	4	1	12	0	0	0	0	0
Oryza sativa	0	0	0	3	4	1	1	1	0	0	23	0	0	0	0	1	33	0	60	0	0	0	0	1	0	0	0	0	0	0	0	0	0	32	0	3	7	9	19	2	3	3	1	11	0	0	0	0	0
Ostreococcus lucimarinus	0	1	0	1	1	1	4	1	0	0	2	0	1	0	0	1	7	0	13	0	0	0	0	1	0	0	0	0	0	0	0	0	2	8	0	1	5	1	4	0	1	1	0	1	0	0	1	0	0
Physcomitrella patens	0	0	0	4	8	1	5	0	0	0	14	0	0	0	0	1	32	0	29	0	0	0	0	0	0	0	0	0	0	0	0	0	0	26	0	3	10	7	18	5	4	4	1	16	0	2	0	1	1
Populus trichocarpa	0	2	0	4	9	3	1	1	0	0	26	0	0	0	0	1	45	0	60	0	0	0	0	0	0	0	0	0	0	0	0	1	0	39	0	6	9	9	28	5	6	4	1	16	0	0	0	0	0
Prunus persica	0	0	0	2	6	1	1	0	0	0	18	0	0	0	0	1	24	0	32	0	0	0	0	0	0	0	0	0	0	0	0	0	0	20	0	4	4	7	14	4	3	3	1	8	0	0	0	0	0
Selaginella moellendorffii	0	0	0	4	6	2	6	0	0	0	29	0	0	0	0	0	35	0	81	0	0	9	1	0	0	0	0	0	10	0	0	0	3	43	0	4	14	2	19	3	5	1	1	7	0	0	0	3	0
Setaria italica	0	0	0	1	6	1	1	0	0	0	25	0	0	0	0	1	35	0	54	0	0	2	0	0	0	0	0	0	0	0	0	0	0	59	0	4	7	8	19	3	3	3	1	12	0	0	0	0	0
Solanum lycopersicum	0	0	0	4	7	2	1	0	0	0	24	0	0	0	0	1	41	0	55	0	0	1	0	0	0	0	0	0	1	0	0	0	1	25	0	2	5	11	19	3	5	3	1	16	0	0	0	0	0
Solanum tuberosum	0	0	0	2	4	2	0	1	0	0	23	0	0	0	0	1	30	0	51	0	0	0	0	0	0	0	0	0	1	0	0	0	0	30	0	3	5	9	16	3	5	1	1	9	0	0	0	0	0
Sorghum bicolor	0	0	0	2	5	1	1	0	0	0	22	0	0	0	0	1	35	0	54	0	0	2	0	1	0	0	0	0	0	0	0	0	0	42	0	5	7	7	17	5	3	3	1	12	0	0	0	0	0
Theobroma cacao	0	0	0	3	6	1	1	0	0	0	20	0	0	0	0	1	27	0	33	0	0	1	0	0	0	0	0	0	0	0	0	0	0	20	0	4	4	7	11	2	3	3	1	8	0	0	0	0	0
Triticum aestivum	0	1	0	6	13	3	2	0	0	0	67	0	0	0	0	1	93	0	154	0	1	2	0	0	0	0	0	0	0	0	0	0	0	140	0	11	20	22	51	9	9	11	1	45	0	0	0	0	0
Triticum urartu	0	0	0	0	5	0	0	1	0	0	19	0	0	0	0	0	27	0	55	0	0	0	0	0	0	0	0	1	0	0	0	0	2	38	0	3	8	5	18	3	3	3	1	11	0	0	0	0	0
Vitis vinifera	0	0	0	3	6	1	1	0	0	0	17	0	0	0	0	1	25	0	37	0	0	1	0	0	0	0	0	0	0	0	0	0	0	26	0	4	4	7	17	3	3	3	1	8	0	0	0	0	0
Zea mays	0	4	0	4	7	1	1	2	0	0	31	0	0	0	0	1	54	0	95	0	0	2	1	0	0	0	0	0	3	0	0	0	1	86	0	6	15	13	35	3	5	4	1	29	0	0	3	0	0
Cucumis sativus	0	0	0	2	7	1	0	0	0	0	17	0	0	0	0	1	27	0	38	0	0	0	0	0	0	0	0	0	0	0	0	0	0	23	0	3	4	6	18	1	3	3	1	7	0	0	0	0	0
Dioscorea rotundata	0	0	0	3	5	1	1	0	0	0	14	0	0	0	0	1	30	0	38	0	0	1	0	1	0	0	0	0	0	0	0	1	0	20	0	3	4	6	16	3	3	3	1	9	0	0	0	1	0
Gossypium raimondii	0	0	0	4	10	3	2	0	0	0	34	0	0	0	0	1	52	0	73	0	0	2	0	0	0	0	0	0	0	0	0	0	0	37	0	5	8	10	29	5	6	6	1	29	0	0	0	0	0
Helianthus annuus	0	4	0	5	8	2	1	1	0	0	38	0	0	0	0	1	61	0	86	0	1	3	0	0	0	0	0	0	0	0	0	0	0	36	0	5	11	13	31	30	8	3	1	28	0	0	0	0	0
Lupinus angustifolius	0	1	0	1	7	4	0	0	0	0	16	0	0	0	0	1	25	0	32	0	0	0	0	0	0	0	0	0	0	0	0	0	0	18	0	2	4	10	15	0	2	5	1	12	0	0	0	0	0
Manihot esculenta	0	0	0	4	9	2	1	0	0	0	27	0	0	0	0	1	43	0	57	0	0	0	0	0	0	0	0	0	0	0	0	0	0	30	0	5	7	10	21	3	6	4	1	16	0	0	0	0	0
Nicotiana attenuata	0	0	0	3	5	1	0	1	0	0	16	0	0	0	0	1	26	0	42	0	0	0	0	1	0	0	0	0	0	0	0	0	0	16	0	4	3	7	16	1	2	1	0	10	0	0	0	0	0
Phaseolus vulgaris	0	0	0	2	7	1	1	0	0	0	26	0	0	0	0	1	37	0	56	0	0	0	0	0	0	0	0	0	0	0	0	0	0	31	0	3	5	10	16	3	5	3	1	15	0	0	0	0	0
Fungi
Ashbya gossypii	2	0	0	0	3	2	2	1	0	0	2	0	0	0	0	0	2	0	9	0	0	0	0	0	0	0	0	0	2	0	0	0	4	6	0	1	1	2	5	1	1	2	1	1	0	0	0	0	0
Aspergillus clavatus	2	0	0	1	3	1	2	1	0	0	4	0	0	0	1	0	4	0	9	0	0	0	0	0	0	0	0	0	2	0	0	1	1	10	0	1	5	1	4	1	18	1	0	0	0	0	0	0	0
Aspergillus flavus	2	0	0	0	3	1	2	1	0	0	3	0	0	0	1	0	3	0	9	0	0	0	0	0	0	0	0	0	3	0	0	1	0	10	0	1	6	1	6	1	15	1	0	1	0	0	0	0	0
Aspergillus fumigatus	3	0	0	1	3	1	2	0	0	1	3	0	0	0	1	0	3	0	9	0	0	0	0	0	0	0	0	0	4	0	0	0	1	7	0	1	6	1	4	1	8	1	1	1	0	0	0	0	0
Aspergillus nidulans	2	0	0	2	3	1	2	1	0	0	3	0	0	0	0	0	3	0	6	0	0	0	0	0	0	0	0	0	3	0	0	1	1	10	0	1	3	1	6	1	4	1	0	0	0	0	0	0	0
Aspergillus niger	2	0	0	1	3	1	2	1	0	0	3	0	0	0	1	0	3	0	10	0	0	0	0	0	0	0	0	0	5	0	0	0	1	10	0	1	7	1	8	1	18	1	0	0	0	0	0	0	1
Aspergillus oryzae	2	0	0	1	3	1	2	1	0	0	4	0	0	0	0	0	3	0	7	0	0	0	0	0	0	0	0	0	5	0	0	1	1	9	0	1	7	1	6	1	10	1	0	1	0	0	0	0	0
Aspergillus terreus	3	1	0	1	2	1	2	0	0	1	3	0	0	0	1	0	3	0	9	0	0	0	0	0	0	0	0	0	3	0	0	1	1	8	0	1	5	1	6	1	11	1	0	0	0	0	0	0	0
Cryptococcus neoformans	2	1	0	0	3	1	2	1	0	0	3	0	0	0	1	0	3	0	13	0	0	0	0	0	0	0	0	0	0	0	0	0	0	7	0	1	3	1	5	1	1	1	1	1	0	0	0	0	0
Fusarium oxysporum	2	2	0	1	2	2	2	0	0	1	2	0	0	0	1	0	3	0	13	0	0	0	0	0	0	0	0	0	2	0	0	1	3	16	0	1	4	1	5	1	3	1	1	0	0	0	0	1	0
Gaeumannomyces graminis	2	0	0	1	3	1	1	0	0	1	4	0	0	0	1	0	3	0	15	0	0	0	0	0	0	0	0	0	8	0	0	2	0	7	0	1	3	1	3	1	6	1	1	0	0	0	0	0	0
Komagataella pastoris	2	0	0	1	2	1	2	1	0	0	2	0	0	0	0	0	3	0	8	0	0	0	0	0	0	0	0	0	2	0	0	0	3	6	0	1	2	2	5	1	0	2	1	2	0	0	0	0	0
Leptosphaeria maculans	2	0	0	1	3	1	2	2	0	0	2	0	0	0	0	0	4	0	13	0	0	0	0	0	0	0	0	0	2	0	0	1	2	7	0	1	5	1	5	1	1	1	1	0	0	0	0	0	0
Magnaporthe oryzae	2	0	0	1	3	1	2	0	0	1	3	0	0	0	1	0	3	0	14	0	0	0	0	1	0	0	0	0	3	0	0	1	0	7	0	1	5	1	4	1	3	1	1	0	0	0	0	0	0
Magnaporthe poae	2	0	0	1	2	1	1	0	0	1	3	0	0	0	1	1	2	0	16	0	0	0	0	0	0	0	0	0	3	0	0	1	0	5	0	1	5	1	3	1	3	1	1	0	0	0	0	0	0
Melampsora laricipopulina	5	2	0	2	3	1	2	6	0	0	9	0	0	0	1	0	4	0	23	0	0	0	0	0	0	0	0	0	1	0	0	0	2	9	0	1	3	1	6	1	1	1	1	1	0	0	0	0	0
Microbotryum violaceum	3	1	0	1	3	1	2	0	0	1	2	0	0	0	1	0	4	0	16	0	0	0	0	0	0	0	0	0	0	0	0	0	0	8	0	1	3	2	4	1	1	2	1	0	0	0	0	0	0
Neurospora crassa	2	0	0	1	3	1	2	0	0	1	3	0	0	0	1	0	3	0	9	0	0	0	0	0	0	0	0	0	2	0	0	1	1	7	0	1	4	1	4	1	3	1	1	0	0	0	0	0	0
Phaeosphaeria nodorum	2	0	1	1	3	1	2	0	0	1	2	0	0	0	0	0	3	0	9	0	0	0	0	0	0	0	0	0	3	0	0	1	2	8	0	1	5	1	9	1	1	1	1	0	0	0	0	0	0
Puccinia graminis	3	0	0	2	4	1	1	1	0	0	4	0	0	0	1	0	4	0	17	0	0	0	0	0	0	0	0	0	1	0	0	0	1	7	0	2	3	1	5	0	3	1	1	4	0	0	0	0	0
Puccinia triticina	4	0	0	1	3	1	2	2	0	0	2	0	0	0	1	0	5	0	15	0	0	0	0	0	0	0	0	0	0	0	0	0	1	9	0	1	3	1	6	1	5	1	1	4	0	0	0	0	0
Pyrenophora teres	2	0	0	1	3	1	2	1	0	0	2	0	0	0	1	0	4	0	8	0	0	0	0	0	0	0	0	0	2	0	0	1	2	7	0	1	7	1	3	1	3	1	1	0	0	0	0	0	0
Pyrenophora triticirepentis	2	0	0	1	3	1	2	1	0	0	2	0	0	0	1	0	4	0	7	0	0	0	0	0	0	0	0	0	2	0	0	1	2	7	0	1	4	1	4	1	3	1	0	0	0	0	0	0	0
Schizosaccharomyces japonicus	3	0	0	2	4	2	1	0	0	2	4	0	0	0	0	0	5	0	12	0	0	0	0	0	0	0	0	0	1	0	0	0	0	7	0	1	4	2	3	2	2	1	1	2	0	0	0	0	0
Schizosaccharomyces pombe	3	0	0	1	4	2	1	1	0	1	5	0	0	0	0	0	4	0	12	0	0	0	0	0	0	0	0	0	1	0	0	0	0	7	0	1	4	2	3	2	1	1	1	2	0	0	0	0	0
Sclerotinia sclerotiorum	1	0	0	0	2	1	1	2	0	0	1	0	0	0	0	0	1	0	10	0	0	0	0	0	0	0	0	0	2	0	0	1	0	7	0	1	2	0	3	1	2	1	0	0	0	0	0	0	0
Sporisorium reilianum	2	1	0	1	2	1	2	0	0	1	3	0	0	0	1	0	4	0	13	0	0	0	0	0	0	0	0	0	0	0	0	0	0	7	0	1	3	1	5	1	1	1	1	1	0	0	0	0	0
Trichoderma reesei	4	0	0	1	3	1	2	0	0	1	2	0	0	0	1	0	4	0	13	0	0	0	0	0	0	0	0	0	2	0	0	1	0	7	0	1	5	1	4	1	1	2	1	2	0	0	0	0	0
Trichoderma virens	5	0	0	1	3	1	2	0	0	1	1	0	0	1	1	1	4	0	22	0	0	0	0	1	0	0	0	0	4	0	0	1	1	8	0	1	4	1	3	1	4	2	1	1	0	0	0	0	0
Tuber melanosporum	2	1	0	1	2	1	2	0	0	1	3	0	0	0	1	0	2	0	8	0	0	1	0	0	0	0	0	0	5	0	0	0	1	9	0	1	4	1	3	1	1	1	1	0	0	0	0	0	0
Ustilago maydis	2	0	0	1	2	1	2	0	0	1	3	0	0	0	1	0	4	0	12	0	0	0	0	0	0	0	0	0	0	0	0	0	1	7	0	1	3	1	5	1	1	1	1	1	0	0	0	0	0
Verticillium dahliae	2	0	0	1	3	1	2	0	0	1	4	0	0	0	0	0	3	0	12	0	0	0	0	0	0	0	0	0	3	0	0	1	0	6	0	1	5	1	6	1	9	1	1	4	0	0	0	0	0
Yarrowia lipolytica	3	0	0	1	2	1	1	0	0	1	4	0	0	0	0	0	3	0	7	0	0	0	0	0	0	0	0	0	1	0	0	0	1	8	0	1	3	1	4	1	1	2	0	1	0	0	0	0	0
Zymoseptoria tritici	2	0	0	1	2	1	2	0	0	1	2	0	0	0	1	0	3	0	9	0	0	0	0	0	0	0	0	0	6	0	0	1	2	11	0	1	8	1	5	1	9	1	0	0	0	0	0	0	0
Beauveria bassiana	2	1	0	1	2	1	2	1	0	0	2	0	0	0	1	0	3	0	17	0	0	0	0	0	0	0	0	0	6	0	0	1	1	7	0	2	3	1	6	1	15	1	1	2	0	0	0	0	1
Colletotrichum orbiculare	2	0	0	1	3	1	1	0	0	1	3	0	0	0	1	0	3	0	13	0	0	0	0	0	0	0	0	0	3	0	0	1	1	8	0	1	4	1	7	1	3	1	1	0	0	0	0	0	0
Fusarium pseudograminearum	2	0	0	1	3	1	2	0	0	1	2	0	0	0	1	0	3	0	10	0	0	0	0	0	0	0	0	0	4	0	0	1	2	8	0	1	4	1	2	1	5	2	1	0	0	0	0	0	0
Schizosaccharomyces octosporus	3	0	0	2	3	2	1	1	0	1	4	0	0	0	1	0	3	0	10	0	0	0	0	0	0	0	0	0	2	0	0	0	0	7	0	1	4	2	3	2	1	1	1	3	0	0	0	0	0
Colletotrichum higginsianum	2	1	0	1	2	2	2	1	0	1	2	0	0	0	1	0	3	0	13	0	0	0	0	0	0	0	0	0	2	0	0	1	2	8	0	1	6	1	7	1	10	1	1	0	0	0	0	0	0
Dothistroma septosporum	2	0	0	1	2	1	2	0	0	1	3	0	0	0	1	0	3	0	8	0	0	0	0	0	0	0	0	0	3	0	0	1	2	8	0	1	4	1	5	1	3	1	0	0	0	0	0	0	0
Neosartorya fischeri	3	0	0	1	3	1	2	0	0	1	3	0	0	0	1	0	4	0	9	0	0	0	0	0	0	0	0	0	4	0	0	1	1	9	0	1	8	1	4	1	7	1	0	1	0	0	0	0	0
Schizosaccharomyces cryophilus	3	0	0	2	3	2	1	1	0	1	4	0	0	0	1	0	3	0	12	0	0	0	0	0	0	0	0	0	2	0	0	0	0	8	0	1	4	2	3	2	1	1	0	3	0	0	0	0	0
Blumeria graminis	2	0	0	1	3	1	2	1	0	0	2	0	0	0	1	0	3	0	7	0	0	0	0	0	0	0	0	0	1	0	0	1	1	7	0	1	3	1	3	1	1	1	1	1	0	0	0	0	0
Total	312	499	484	524	692	201	377	834	192	297	1713	136	66	238	216	108	2302	300	4893	80	374	262	373	364	128	640	212	115	210	195	262	317	198	3456	347	484	1274	619	2261	399	661	391	142	1034	3	132	39	163	70
[truncated: 103 more columns]
