# Supplementary material for: iEKPD 2.0: an update with rich annotations for eukaryotic protein kinases, protein phosphatases and proteins containing phosphoprotein-binding domains
Source: Nucleic Acids Res. 2018 Oct 31;47(Database issue):D344–50. doi: 10.1093/nar/gky1063 (PMC6324023; doi:10.1093/nar/gky1063)
Supplement: Supplementary Data [file gky1063_supplemental_files.zip › Table S5.xlsx]

## Sheet: Table S5
Supplementary Table S5. The detailed classifications and data statistics of PPs in iEKPD 2.0. In total, 23,294 PPs in 164 eukaryotes were classified into 36 families.
Species	PSP																	PTP																			Total
	PPP										PPM		Asp Based PSP		His-Based PSP	PSP-Other		Classical PTP		DSP							CDC25	LMWPTP	Asp Based PTP			His-Based PTP		PTPLA	PTP-Other
	PP1	PP2A	PP2B	PP4	PP5	PP6	PP7	Kelch	SLP	Unclassified	PP2C	PDP	CIN	FCP	PGAM5	RPAP2	Caspy_SIP	RPTP	NRPTP	aDSP	MKP	PRL	CDC14	SSH	Myotubularins	PTEN	CDC25	LMWPTP	EYA	MDP1	PGP	TULA	ACP	PTPLA	AP	SSU72
Animals
Ailuropoda melanoleuca	3	2	3	1	1	1	2	0	0	2	18	2	1	8	1	1	1	23	16	14	14	3	4	3	15	6	3	2	4	1	1	3	2	4	2	1	168
Anas platyrhynchos	3	1	3	0	0	1	2	0	0	3	17	2	1	5	1	1	1	23	14	9	16	3	6	2	15	6	1	1	4	0	0	3	1	4	1	1	151
Anolis carolinensis	3	2	3	1	1	1	2	0	0	2	18	2	0	8	1	1	1	23	15	16	19	3	5	3	15	6	3	1	4	1	1	2	2	4	2	1	172
Astyanax mexicanus	6	3	5	1	1	1	3	0	0	4	24	2	1	11	2	1	1	35	18	14	24	5	9	5	19	11	2	1	3	2	1	2	1	4	1	1	224
Bos taurus	4	2	3	1	1	1	2	0	0	2	19	2	1	7	1	1	1	23	16	12	16	3	5	3	16	6	3	1	4	1	1	3	2	4	3	1	171
Caenorhabditis elegans	32	1	1	2	1	1	2	0	0	7	10	1	1	5	1	1	0	36	52	5	10	1	2	0	6	2	4	1	1	0	0	7	1	2	0	1	197
Callithrix jacchus	5	2	3	1	1	1	2	0	0	2	18	2	1	9	1	1	1	22	16	12	18	3	4	3	15	7	3	1	4	1	1	3	2	5	2	1	173
Canis familiaris	2	1	3	1	1	1	2	0	0	3	18	2	1	7	1	1	1	23	15	13	16	5	4	3	15	6	3	1	4	0	1	3	2	4	2	1	166
Cavia porcellus	3	2	3	1	1	1	2	0	0	2	17	1	1	8	1	1	1	20	15	13	16	2	5	3	15	6	2	1	4	1	1	2	2	4	2	1	160
Chlorocebus sabaeus	3	2	3	1	1	1	2	0	0	2	18	2	1	7	1	1	1	22	15	14	17	6	5	2	15	7	3	1	4	1	1	2	2	4	2	1	170
Choloepus hoffmanni	2	2	3	0	0	1	1	0	0	3	12	1	1	5	1	1	1	15	12	7	9	5	5	2	13	5	2	4	4	1	0	2	1	4	0	1	126
Ciona intestinalis	4	1	1	1	1	2	0	0	0	4	9	0	0	5	1	0	1	25	6	4	8	1	3	0	6	3	0	1	1	1	1	1	1	2	2	1	97
Ciona savignyi	2	1	1	1	1	1	0	0	0	2	7	0	0	5	2	1	1	24	4	1	7	1	1	1	5	2	2	1	1	0	1	1	1	2	1	1	82
Danio rerio	5	3	4	2	1	1	3	0	0	2	23	3	1	14	1	1	1	33	18	23	23	5	9	5	20	10	2	1	4	1	1	2	1	4	2	1	230
Dasypus novemcinctus	3	2	3	1	1	1	2	0	0	2	18	2	0	8	1	1	1	23	16	13	15	9	5	3	16	5	3	3	4	1	1	3	2	3	2	1	174
Dipodomys ordii	4	2	3	1	1	0	2	0	0	2	18	2	1	8	1	1	1	19	12	12	15	6	4	2	15	5	2	2	4	1	1	1	2	4	3	1	158
Drosophila melanogaster	10	1	3	1	1	1	1	0	0	1	13	1	0	9	2	1	1	9	7	4	6	1	1	1	7	1	3	4	1	0	1	2	1	2	2	1	100
Echinops telfairi	4	2	3	1	0	1	2	0	0	2	14	1	0	6	0	1	1	18	13	11	10	4	5	2	14	5	3	3	4	0	1	2	1	3	1	1	139
Equus caballus	3	2	3	1	1	1	2	0	0	2	18	2	1	8	1	1	1	20	16	13	15	5	4	3	16	6	3	1	4	1	1	2	2	4	2	1	166
Erinaceus europaeus	3	2	1	1	0	1	2	0	0	3	15	0	0	8	1	1	1	17	13	9	13	2	4	3	14	6	3	1	4	0	0	2	1	4	1	1	137
Felis catus	4	2	3	1	1	1	2	0	0	3	17	1	0	8	2	1	1	23	17	13	14	4	5	3	15	6	3	1	4	1	1	3	2	4	2	1	169
Ficedula albicollis	3	1	3	0	0	1	2	0	0	3	16	2	1	5	1	1	1	23	14	13	16	3	5	3	15	5	2	1	4	0	1	3	2	4	2	1	157
Gadus morhua	6	3	4	1	2	2	3	0	0	3	22	2	1	12	2	1	1	32	17	14	21	4	7	2	14	7	1	1	4	1	1	2	1	5	2	1	202
Gallus gallus	3	2	3	0	0	1	2	0	0	4	17	2	1	6	1	1	1	22	14	13	19	3	5	4	19	5	1	1	6	0	1	2	2	4	2	1	168
Gasterosteus aculeatus	6	3	5	1	1	2	3	0	0	3	23	3	1	13	2	1	1	33	17	17	21	4	10	2	15	9	1	1	4	0	1	2	1	5	2	1	214
Gorilla gorilla	3	2	3	1	1	1	2	0	0	2	19	2	1	9	1	1	1	22	20	12	18	4	6	3	16	8	3	1	4	1	1	2	2	3	2	1	178
Homo sapiens	3	2	3	1	1	1	2	0	0	2	19	2	1	9	1	1	1	22	15	13	17	3	4	3	15	8	3	1	4	2	1	2	2	4	2	1	171
Ictidomys tridecemlineatus	4	2	3	1	1	1	2	0	0	3	18	2	1	8	1	1	1	21	15	12	17	7	5	3	16	5	4	1	4	1	1	1	2	4	2	1	171
Latimeria chalumnae	5	2	4	1	0	1	2	0	0	2	19	2	1	8	1	1	1	24	15	8	22	2	6	3	16	6	4	1	4	1	1	2	2	3	2	1	173
Lepisosteus oculatus	3	2	4	0	1	1	2	0	0	3	17	3	1	9	1	1	1	22	17	11	19	3	8	3	16	6	2	1	4	1	1	1	1	4	2	1	172
Loxodonta africana	3	3	3	1	1	1	1	0	0	4	17	2	0	8	1	1	1	23	16	13	17	4	5	3	15	7	3	2	4	1	1	2	2	4	2	1	172
Macaca mulatta	4	2	3	1	1	1	2	0	0	1	18	2	1	9	1	1	1	23	18	12	13	6	4	3	16	6	3	2	4	1	0	3	2	4	2	1	171
Meleagris gallopavo	3	2	3	0	0	1	2	0	0	3	17	2	1	6	1	1	1	24	14	13	15	4	6	3	16	6	2	1	4	0	0	3	1	3	1	1	160
Microcebus murinus	5	2	3	2	1	1	2	0	0	3	17	1	1	7	1	1	1	22	16	11	20	7	4	3	16	6	3	1	4	1	1	3	2	4	2	2	176
Monodelphis domestica	3	3	3	1	1	1	2	0	0	2	16	2	0	9	1	1	1	21	18	14	17	3	6	2	15	5	2	3	4	1	1	3	2	4	2	1	170
Mustela putorius furo	3	2	3	1	1	1	2	0	0	2	18	2	1	8	1	1	1	23	15	14	15	4	4	3	15	4	3	1	4	1	0	3	2	4	2	1	165
Mus musculus	3	2	3	1	1	1	2	0	0	2	18	2	0	8	1	1	1	21	16	12	17	3	5	3	14	6	3	1	4	1	1	3	2	4	3	1	166
Myotis lucifugus	4	2	3	1	1	1	2	0	0	2	17	2	1	7	1	1	1	19	16	16	17	2	4	3	15	5	7	2	4	1	1	3	2	5	2	1	171
Nomascus leucogenys	3	2	3	1	1	1	2	0	0	2	19	1	1	9	1	1	1	22	20	14	15	4	5	3	15	7	4	4	4	1	1	2	2	4	2	1	178
Ochotona princeps	3	2	2	1	1	1	1	0	0	2	18	2	1	8	1	1	1	23	14	11	13	3	3	3	14	6	3	1	4	0	0	2	2	3	2	0	152
Oreochromis niloticus	6	3	5	1	1	2	2	0	0	3	25	3	0	12	2	1	1	32	18	15	21	4	8	4	15	11	3	1	4	0	1	3	2	5	1	1	216
Ornithorhynchus anatinus	3	2	3	1	1	1	2	0	0	2	14	2	1	6	1	1	1	28	20	10	16	3	3	3	15	6	3	1	4	1	1	3	1	5	2	1	167
Oryctolagus cuniculus	3	4	3	1	1	1	2	0	0	2	18	2	1	9	1	1	1	18	15	14	16	8	5	3	16	8	3	1	4	1	0	2	2	4	2	1	173
Oryzias latipes	5	2	4	1	1	2	3	0	0	3	21	2	1	12	1	1	1	28	17	13	18	4	7	2	14	10	2	1	4	0	1	3	1	5	2	1	193
Otolemur garnettii	2	2	3	1	1	1	2	0	0	2	18	2	0	8	1	1	1	23	14	14	21	8	4	3	14	7	3	1	4	1	1	2	2	4	2	1	174
Ovis aries	4	2	3	1	1	1	2	0	0	3	19	2	1	8	1	1	1	23	15	15	15	4	5	3	16	6	3	1	4	1	1	2	2	4	2	2	174
Pan troglodytes	5	3	3	1	1	1	2	0	0	2	19	2	1	10	1	1	1	22	20	12	20	4	7	3	16	7	3	1	4	2	1	2	2	4	2	2	187
Papio anubis	3	2	3	1	1	1	2	0	0	2	19	2	1	10	1	1	1	22	18	10	18	3	5	3	16	6	3	3	4	1	1	3	2	4	2	1	175
Pelodiscus sinensis	4	2	3	1	1	1	2	0	0	1	16	2	1	7	1	1	1	20	13	13	18	3	6	2	14	5	3	1	4	0	1	2	1	4	1	1	156
Petromyzon marinus	4	1	1	0	1	0	0	0	0	2	9	2	0	9	0	0	1	19	9	5	13	1	3	2	6	5	0	1	2	0	1	1	0	2	1	1	102
Poecilia formosa	6	3	5	1	1	2	3	0	0	4	26	3	0	13	1	1	1	37	20	18	24	4	8	5	16	11	2	1	4	0	1	3	2	6	2	1	235
Pongo abelii	3	1	3	1	1	1	2	0	0	2	17	2	0	8	0	1	1	21	15	13	16	3	5	3	15	7	4	1	4	0	1	2	2	4	2	2	163
Procavia capensis	3	2	2	1	2	1	2	0	0	3	17	1	1	8	1	1	1	21	14	9	13	3	4	3	14	4	3	1	4	1	1	2	2	4	2	0	151
Pteropus vampyrus	3	1	3	2	1	1	2	0	0	2	17	2	1	8	1	1	1	21	17	12	15	3	5	3	15	6	3	1	4	1	1	2	2	4	2	1	164
Rattus norvegicus	3	3	3	1	1	1	2	0	0	2	18	2	1	8	1	1	1	23	15	14	18	4	5	3	14	6	3	1	4	1	1	2	2	4	2	1	171
Saccharomyces cerevisiae	2	2	2	1	1	1	0	0	0	5	8	1	0	5	1	1	0	0	3	1	3	0	2	0	1	1	3	1	0	1	1	2	0	1	1	1	52
Sarcophilus harrisii	3	3	3	1	1	1	2	0	0	2	18	2	0	8	1	1	1	19	17	14	13	3	4	1	16	5	3	1	4	1	1	3	2	4	1	2	161
Sorex araneus	3	3	2	1	0	1	1	0	0	1	15	1	1	6	0	1	1	14	13	9	10	0	4	2	10	5	3	1	3	0	0	1	2	4	1	0	119
Sus scrofa	3	2	3	1	3	2	2	0	0	1	18	2	1	8	1	1	1	24	17	12	17	5	5	3	17	8	3	1	4	1	1	3	2	4	2	1	179
Taeniopygia guttata	4	2	4	0	0	1	2	0	0	4	18	2	0	6	1	1	1	28	17	12	15	5	5	2	18	7	2	1	4	0	1	4	1	4	2	1	175
Takifugu rubripes	5	2	4	1	1	2	3	0	0	3	24	2	1	12	2	1	1	29	18	15	21	4	6	3	15	8	1	1	4	0	1	2	2	4	1	1	200
Tetraodon nigroviridis	5	2	5	1	1	1	3	0	0	4	24	2	1	12	1	1	1	34	16	18	22	4	6	4	16	11	1	1	5	0	1	3	1	4	2	1	214
Tupaia belangeri	3	1	3	1	0	1	3	0	0	2	15	1	1	5	0	1	1	17	13	10	8	4	5	3	13	5	3	1	4	0	0	3	2	4	1	1	135
Tursiops truncatus	4	2	3	1	1	1	2	0	0	1	16	2	1	8	1	1	1	21	16	11	16	4	5	3	16	6	3	1	4	1	1	3	2	4	2	1	165
Vicugna pacos	2	2	3	0	1	1	2	0	0	1	14	2	1	4	0	1	1	16	12	9	10	2	4	3	12	2	2	0	4	0	0	2	2	4	1	0	120
Xenopus tropicalis	3	2	3	1	1	1	2	0	0	3	16	2	0	8	1	1	1	21	17	10	18	3	5	3	16	6	4	1	4	0	1	2	2	3	2	1	164
Xiphophorus maculatus	6	3	5	1	1	2	3	0	0	3	25	3	1	13	1	1	1	32	21	19	24	4	8	4	15	10	2	1	4	0	1	3	1	5	2	1	226
Macaca fascicularis	3	2	3	1	1	1	2	0	0	2	19	2	0	10	1	1	1	22	18	11	17	7	5	3	16	8	3	2	4	1	1	2	2	4	2	1	178
Fukomys damarensis	3	3	3	1	1	1	1	0	0	2	17	2	1	9	1	1	1	23	15	12	18	5	4	3	15	6	3	1	4	1	0	2	2	4	2	1	168
Pan paniscus	4	3	3	1	1	1	2	0	0	3	18	2	1	9	1	1	1	22	19	12	16	4	5	3	16	7	3	1	4	1	1	2	2	4	2	1	176
Carlito syrichta	4	2	3	2	1	1	2	0	0	3	17	1	0	9	1	1	1	19	18	12	15	4	4	3	15	5	3	4	4	1	1	3	2	4	2	1	168
Mesocricetus auratus	3	3	3	1	1	1	2	0	0	2	18	2	1	9	1	1	1	21	14	15	16	5	5	3	13	6	2	3	4	1	1	2	2	4	2	1	169
Octodon degus	5	5	4	1	1	2	2	0	0	4	17	2	1	12	1	1	1	21	16	11	20	6	6	3	14	6	2	2	4	2	1	3	2	7	3	1	189
Cercocebus atys	3	2	3	1	1	1	2	0	0	2	19	2	0	10	1	1	1	22	19	11	17	4	5	3	15	7	3	2	4	1	1	3	2	4	2	1	175
Plants
Aegilops tauschii	7	4	0	1	1	2	1	3	1	1	86	0	1	20	0	0	1	0	2	10	5	0	3	0	1	7	1	0	1	1	1	0	0	5	0	1	167
Amborella trichopoda	4	2	0	1	1	1	1	2	2	4	49	0	0	21	1	1	1	0	1	5	7	0	5	0	1	5	1	1	1	2	1	4	0	2	0	1	128
Arabidopsis lyrata	10	5	0	2	0	2	3	4	2	3	88	0	0	29	0	1	1	0	1	10	9	0	5	0	3	6	1	2	2	1	1	1	0	2	0	1	195
Arabidopsis thaliana	9	5	0	2	1	2	3	4	2	2	81	0	0	23	0	1	1	0	1	9	6	0	5	0	2	7	1	1	1	1	1	2	0	2	0	1	176
Brachypodium distachyon	9	5	0	1	1	2	1	3	2	2	88	0	1	18	0	0	1	0	2	11	10	0	4	0	1	5	2	1	1	1	0	0	0	4	0	1	177
Brassica oleracea	15	11	0	3	4	4	3	6	2	14	149	0	0	34	0	1	1	0	1	11	9	0	9	0	3	18	1	1	1	1	1	7	0	3	0	1	314
Brassica rapa	18	9	0	2	3	5	4	5	2	8	136	0	0	34	0	1	1	0	1	11	8	0	9	0	3	16	1	1	1	1	1	7	0	3	0	1	292
Chlamydomonas reinhardtii	2	2	0	1	1	1	0	1	1	2	34	0	0	11	0	0	0	0	2	5	9	0	7	0	0	1	3	1	1	1	1	3	0	2	0	1	93
Cyanidioschyzon merolae	1	1	0	0	1	1	0	0	1	1	6	0	0	6	0	0	0	0	1	1	4	0	2	0	0	0	0	1	0	0	1	1	1	1	0	1	32
Glycine max	16	9	0	2	2	4	4	6	2	6	166	0	0	26	1	0	1	2	3	29	15	0	3	0	2	13	1	2	2	2	1	2	0	3	0	1	326
Hordeum vulgare	8	5	0	1	1	2	1	3	2	4	92	0	1	14	0	1	1	0	3	10	9	0	3	0	2	6	1	1	1	1	0	0	0	4	0	1	178
Leersia perrieri	5	5	0	1	1	1	0	3	2	2	90	0	0	21	0	1	1	0	2	10	8	0	5	0	1	7	2	1	1	2	1	1	0	1	0	1	176
Medicago truncatula	8	4	0	1	3	1	2	3	2	4	92	0	0	29	0	1	1	1	1	12	10	0	2	0	2	8	1	1	1	2	1	1	0	2	0	1	197
Musa acuminata	16	9	0	2	2	2	1	5	1	6	134	0	1	23	1	1	1	0	2	15	18	0	9	0	1	8	2	2	3	2	1	3	0	3	0	1	275
Oryza barthii	5	5	0	1	1	1	1	3	1	2	93	0	0	17	0	0	1	0	2	13	10	0	5	0	1	6	2	1	1	3	1	1	0	5	0	1	183
Oryza brachyantha	5	5	0	1	1	1	1	3	2	2	87	0	1	17	1	0	1	1	1	12	10	0	5	0	1	7	2	1	1	3	1	0	0	3	0	1	177
Oryza glaberrima	5	4	0	0	0	1	1	3	2	2	77	0	0	17	1	0	1	0	1	13	9	0	4	0	1	6	2	1	1	3	1	1	0	7	0	1	165
Oryza glumaepatula	5	4	0	1	1	1	1	3	2	3	87	0	0	17	0	1	1	0	1	12	8	0	3	0	1	7	2	1	1	2	1	0	0	5	0	1	172
Oryza indica	5	5	0	2	1	1	1	2	2	7	102	0	0	19	1	0	1	0	2	11	9	0	4	0	1	6	2	1	1	3	1	1	0	6	0	1	198
Oryza longistaminata	4	5	0	1	1	1	1	3	2	2	96	0	0	17	0	0	1	0	2	11	7	0	1	0	1	7	1	1	1	2	1	1	0	4	0	1	175
Oryza meridionalis	5	5	0	1	1	1	1	3	2	1	78	0	0	13	0	1	1	0	2	8	8	0	4	0	1	6	2	1	1	3	1	0	0	2	0	1	153
Oryza nivara	5	5	0	1	1	1	1	3	2	2	92	0	0	17	0	1	1	0	2	12	10	0	4	0	1	7	2	1	1	2	1	1	0	4	0	1	181
Oryza punctata	6	5	0	1	1	1	1	3	2	2	83	0	1	17	0	1	1	0	2	12	9	0	4	0	1	6	1	1	1	1	1	1	0	4	0	1	170
Oryza rufipogon	5	5	0	1	1	1	1	3	2	2	93	0	0	18	0	1	1	0	2	13	9	0	5	0	1	7	1	1	1	2	1	1	0	6	0	1	185
Oryza sativa	5	5	0	1	1	1	1	3	2	3	90	0	0	18	1	1	1	0	2	9	9	0	4	0	1	5	2	1	1	3	1	1	0	6	0	1	179
Ostreococcus lucimarinus	1	1	0	2	1	1	1	1	2	1	15	0	0	10	1	0	0	0	0	6	3	0	1	0	0	0	2	0	0	1	1	0	1	2	0	1	55
Physcomitrella patens	4	5	0	2	2	2	3	4	2	6	50	0	0	10	0	1	1	0	2	11	10	0	5	0	2	7	1	2	4	1	1	1	0	2	1	1	143
Populus trichocarpa	12	8	0	2	1	2	3	4	2	2	125	0	1	24	1	0	1	0	2	14	8	0	5	0	2	11	1	2	1	2	1	2	0	2	0	1	242
Prunus persica	6	4	0	1	1	1	7	3	2	3	73	0	0	15	1	1	1	0	2	12	9	0	6	0	1	7	1	1	1	2	1	1	0	2	0	1	166
Selaginella moellendorffii	6	3	0	1	1	2	5	4	2	8	95	0	0	77	4	1	2	2	8	16	27	0	8	0	1	8	2	2	0	1	1	2	1	3	0	1	294
Setaria italica	7	5	0	1	1	2	1	3	2	2	90	0	0	17	1	0	1	0	2	14	9	0	3	0	1	8	4	1	1	1	1	0	0	3	0	1	182
Solanum lycopersicum	7	5	0	1	1	2	2	4	2	1	105	0	0	16	1	1	1	0	2	12	8	0	4	0	1	8	2	1	1	1	1	1	0	3	0	1	195
Solanum tuberosum	7	5	0	1	1	2	2	3	2	2	94	0	0	10	1	1	1	0	2	10	7	0	4	0	1	3	1	1	1	2	1	1	0	3	0	1	170
Sorghum bicolor	7	5	0	1	1	1	1	3	2	5	91	0	0	20	1	1	1	0	3	10	8	0	3	0	1	7	2	1	1	1	1	0	0	3	0	1	182
Theobroma cacao	7	4	0	1	1	1	1	2	2	3	68	0	0	16	1	1	1	0	1	9	8	0	2	0	1	8	1	1	1	2	1	1	0	2	0	1	148
Triticum aestivum	21	9	0	3	3	4	3	7	2	11	256	0	0	51	0	0	1	0	5	32	26	0	5	0	6	15	5	3	3	3	1	0	0	17	0	1	493
Triticum urartu	4	4	0	1	1	2	1	3	2	7	83	0	0	19	0	0	1	0	1	4	6	0	3	0	1	7	0	0	1	1	1	0	0	5	0	1	159
Vitis vinifera	8	5	0	1	1	1	2	3	2	3	85	0	0	16	1	1	1	0	1	8	10	0	2	0	1	8	1	1	1	2	1	1	0	2	0	1	170
Zea mays	13	8	0	2	1	1	1	5	2	10	198	0	0	23	0	1	1	0	2	12	11	0	4	0	2	10	1	2	2	1	1	0	0	3	0	1	318
Cucumis sativus	6	4	0	1	2	1	2	3	2	3	65	0	0	14	1	0	1	0	2	8	7	0	3	0	2	7	1	1	1	1	1	2	0	2	0	1	144
Dioscorea rotundata	3	3	0	1	3	2	0	3	2	4	54	0	1	12	0	0	1	0	1	9	8	0	1	0	0	5	1	1	1	1	0	1	0	2	0	0	120
Gossypium raimondii	11	10	0	2	2	3	1	5	2	8	128	0	0	27	1	1	1	0	1	17	13	0	5	0	2	13	2	0	1	2	1	0	0	2	0	1	262
Helianthus annuus	14	10	0	4	4	2	3	8	2	7	130	0	0	27	1	1	1	0	2	16	14	0	5	0	4	17	2	1	1	1	1	1	0	3	0	1	283
Lupinus angustifolius	4	3	0	0	0	1	0	2	1	2	56	0	0	7	0	0	1	0	0	6	7	0	0	0	1	5	1	0	0	1	1	2	0	0	0	0	101
Manihot esculenta	12	7	0	2	2	2	1	4	2	3	106	0	0	16	1	1	1	0	2	12	9	0	4	0	1	10	1	2	1	3	1	1	0	2	0	1	210
Nicotiana attenuata	4	2	0	0	1	1	1	3	1	1	62	0	0	12	1	1	0	0	2	4	8	0	5	0	1	4	1	1	1	1	1	0	0	0	0	1	120
Phaseolus vulgaris	9	5	0	1	1	2	1	3	2	2	83	0	0	15	0	1	1	1	1	10	8	0	4	0	1	8	1	2	1	2	1	0	0	3	0	1	170
Fungi
Ashbya gossypii	1	1	1	1	1	1	0	0	0	4	6	1	0	4	1	1	0	0	3	2	2	0	1	0	1	1	2	1	0	1	1	2	0	1	1	1	43
Aspergillus clavatus	2	2	1	1	1	1	0	0	0	2	9	2	1	4	1	0	0	1	2	3	4	0	2	0	1	1	2	1	0	1	0	0	0	1	1	1	48
Aspergillus flavus	2	2	1	1	1	1	0	0	0	3	7	2	1	4	0	0	0	0	3	2	3	0	4	0	1	1	3	1	0	2	0	0	0	1	2	1	49
Aspergillus fumigatus	2	2	1	1	1	1	0	0	0	1	9	1	0	4	0	0	0	0	2	1	4	0	3	0	1	1	2	1	0	1	1	0	0	1	1	1	43
Aspergillus nidulans	2	2	1	1	1	1	0	0	0	1	7	1	1	4	0	0	0	1	2	1	4	0	2	0	0	1	2	1	0	1	0	0	1	1	1	1	41
Aspergillus niger	2	3	1	1	1	1	0	0	0	3	8	1	1	4	0	0	0	0	3	2	4	0	2	0	1	1	2	1	0	1	0	0	0	2	1	1	47
Aspergillus oryzae	2	3	1	0	1	1	0	0	0	2	7	2	1	4	0	0	0	0	3	1	4	0	4	0	1	0	2	1	0	2	0	0	0	2	2	1	47
Aspergillus terreus	2	2	1	1	1	1	0	0	0	1	6	2	1	4	0	0	0	1	2	3	2	0	3	0	1	1	2	1	0	1	0	0	0	1	1	1	42
Cryptococcus neoformans	2	2	1	1	1	1	0	0	1	1	6	1	0	5	0	1	0	0	2	1	3	0	4	0	1	1	1	1	0	0	1	0	0	1	0	1	40
Fusarium oxysporum	2	2	1	1	1	1	0	0	0	3	6	2	0	4	0	1	0	0	2	5	2	0	1	0	1	1	3	1	0	1	1	2	1	2	1	1	49
Gaeumannomyces graminis	2	2	1	1	1	1	0	0	0	3	7	0	0	5	0	0	0	1	3	4	2	0	2	0	1	1	3	1	0	1	1	1	0	1	1	1	47
Komagataella pastoris	3	1	1	1	1	1	0	0	0	1	7	1	0	4	0	1	0	0	3	1	2	0	4	0	1	1	3	1	0	0	1	2	0	1	1	1	44
Leptosphaeria maculans	2	2	1	1	1	1	0	0	0	1	8	1	0	4	0	0	0	1	2	1	4	0	2	0	1	1	3	1	0	1	1	1	0	2	1	1	45
Magnaporthe oryzae	2	2	1	1	1	1	0	0	0	2	7	0	0	4	0	0	0	0	3	4	2	0	3	0	1	1	2	1	0	1	1	1	1	2	1	1	46
Magnaporthe poae	2	2	0	1	1	1	0	0	0	2	4	0	0	4	0	0	0	1	2	5	2	0	2	0	1	1	1	1	0	1	1	0	0	1	1	1	38
Melampsora laricipopulina	2	2	1	1	1	2	0	0	1	2	7	1	0	5	0	0	0	0	2	2	5	0	3	0	1	1	4	1	0	1	1	0	0	1	1	1	49
Microbotryum violaceum	2	2	1	1	0	1	1	0	1	1	7	0	1	5	0	0	0	0	2	1	6	0	2	0	1	1	4	1	0	1	0	0	1	1	1	1	46
Neurospora crassa	2	2	1	1	1	1	0	0	0	1	7	0	1	5	0	0	0	0	3	3	3	0	2	0	1	1	4	1	0	1	0	1	0	1	1	1	45
Phaeosphaeria nodorum	2	2	1	1	1	1	0	0	0	2	9	0	0	4	0	0	0	0	2	3	4	0	4	0	1	1	2	1	0	1	1	0	1	2	1	1	48
Puccinia graminis	2	2	1	1	1	0	0	0	1	1	7	1	0	10	4	0	0	0	2	0	5	0	4	0	1	1	3	1	0	0	1	0	0	0	1	2	52
Puccinia triticina	2	1	1	2	1	1	0	0	1	0	6	1	0	6	0	0	0	0	1	0	8	0	4	0	1	0	3	0	0	0	1	0	0	0	1	1	42
Pyrenophora teres	2	2	1	1	1	1	0	0	0	1	8	1	0	4	0	0	0	0	2	2	4	0	3	0	1	1	1	1	0	1	1	1	1	2	1	1	45
Pyrenophora triticirepentis	2	2	1	1	1	1	0	0	0	1	7	2	0	4	0	0	0	0	2	1	4	0	2	0	1	1	2	1	0	1	1	1	0	2	1	1	43
Schizosaccharomyces japonicus	3	1	1	2	1	1	0	0	1	0	6	1	0	7	2	1	0	0	3	0	2	0	2	0	1	1	2	1	0	1	1	0	1	1	1	1	45
Schizosaccharomyces pombe	3	3	1	1	1	1	0	0	1	0	6	1	1	5	2	1	0	0	3	0	2	0	2	0	1	1	2	1	0	1	0	0	1	1	1	1	44
Sclerotinia sclerotiorum	2	2	1	1	0	1	0	0	0	1	4	0	0	3	0	0	0	0	1	4	2	0	0	0	1	0	1	1	0	1	1	2	0	1	1	1	32
Sporisorium reilianum	2	2	1	1	1	1	0	0	1	0	6	1	0	5	1	0	0	0	2	4	3	0	3	0	1	1	2	1	0	1	1	0	1	1	1	1	45
Trichoderma reesei	2	2	1	1	1	1	0	0	0	1	6	2	0	4	0	1	0	1	2	3	2	0	2	0	1	1	3	1	0	1	1	1	0	1	1	1	44
Trichoderma virens	3	2	1	1	1	1	0	0	0	1	6	3	0	5	0	1	0	1	2	2	4	0	2	0	1	1	3	1	0	1	1	1	0	1	1	1	48
Tuber melanosporum	2	2	1	0	1	2	0	0	0	1	6	0	0	5	0	0	0	0	2	1	5	0	4	0	2	1	3	1	0	1	1	1	1	1	1	1	46
Ustilago maydis	2	2	1	1	1	1	0	0	1	0	6	1	0	5	1	0	0	0	2	4	3	0	2	0	1	1	2	1	0	1	1	1	1	1	1	1	45
Verticillium dahliae	2	2	1	1	1	1	0	0	0	1	7	0	1	4	0	1	0	1	2	4	2	0	1	0	1	1	2	1	0	1	0	2	0	2	1	1	44
Yarrowia lipolytica	3	3	2	1	1	0	0	0	0	1	7	1	1	4	0	1	0	1	2	3	3	0	1	0	1	1	4	1	0	1	0	2	0	1	1	1	48
Zymoseptoria tritici	2	2	1	1	1	1	0	0	0	1	8	0	1	3	1	0	0	1	2	5	3	0	2	0	1	1	4	1	0	1	0	1	1	2	1	1	49
Beauveria bassiana	2	2	2	1	1	1	0	0	0	2	9	2	0	4	0	0	0	0	2	5	4	0	2	0	1	1	3	1	0	1	1	1	0	1	1	1	51
Colletotrichum orbiculare	2	2	1	1	1	1	0	0	0	1	7	1	1	5	0	0	0	0	2	3	3	0	3	0	1	1	3	1	0	1	0	2	0	2	1	1	47
Fusarium pseudograminearum	2	2	1	1	1	1	0	0	0	3	7	1	0	4	0	0	0	0	2	4	2	0	1	0	1	1	4	1	0	1	1	2	0	2	1	1	47
Schizosaccharomyces octosporus	3	2	1	2	1	1	0	0	1	0	6	1	0	5	3	1	0	0	3	0	2	0	1	0	1	1	2	1	0	1	1	2	1	1	1	1	46
Colletotrichum higginsianum	3	2	1	1	1	1	0	0	0	1	7	2	1	4	0	0	0	0	3	3	3	0	2	0	1	1	2	1	0	1	0	1	1	2	2	1	48
Dothistroma septosporum	2	2	1	1	0	1	0	0	0	2	8	1	1	5	0	0	0	0	2	6	4	0	1	0	1	1	4	1	0	1	0	2	1	1	1	1	51
Neosartorya fischeri	2	2	1	1	1	1	0	0	0	3	9	1	0	4	1	0	0	0	2	2	4	0	3	0	1	1	2	1	0	1	1	0	1	2	1	1	49
Schizosaccharomyces cryophilus	3	2	1	2	1	1	0	0	1	0	6	1	0	5	3	1	0	0	3	0	2	0	2	0	1	1	3	1	0	1	1	1	1	1	1	1	47
Blumeria graminis	2	2	1	1	1	1	0	0	0	1	5	1	1	4	0	0	0	0	2	1	3	0	1	0	1	1	2	1	0	0	0	1	1	1	1	1	37
Total	752	488	272	177	171	204	222	160	98	426	5970	179	75	1761	121	113	116	1699	1355	1515	1778	282	666	204	1174	851	377	198	332	170	132	269	145	499	179	164	23294
