# Supplementary material for: iEKPD 2.0: an update with rich annotations for eukaryotic protein kinases, protein phosphatases and proteins containing phosphoprotein-binding domains
Source: Nucleic Acids Res. 2018 Oct 31;47(Database issue):D344–50. doi: 10.1093/nar/gky1063 (PMC6324023; doi:10.1093/nar/gky1063)
Supplement: Supplementary Data [file gky1063_supplemental_files.zip › Table S6.xlsx]

## Sheet: Table S6
Supplementary Table S6. The detailed classifications and data statistics of PPBDs in iEKPD 2.0. In total, 68,748 PPBD-containing proteins in 164 eukaryotes were classified into 21 families.
Species	Phosphoserine/threonine-binding domains														Phosphotyrosine-binding domains							Total
	41701	BRCT	FHA	KIX	PBD	WW	MH2	WD40	IRF3	GK	Arrestin	FF	PDZ	LRR	SH2	PTB	CBL_PTB	HYB	C2	PH	Other
Animals
Ailuropoda melanoleuca	5	20	19	2	3	42	7	248	0	2	5	4	107	46	113	50	2	1	31	2	8	717
Anas platyrhynchos	4	19	14	1	3	38	6	211	0	2	2	3	98	39	88	43	2	0	28	1	7	609
Anolis carolinensis	3	19	17	0	3	48	6	228	0	1	3	3	111	39	102	44	2	0	27	2	8	666
Astyanax mexicanus	8	18	17	0	3	56	8	261	0	1	8	2	165	45	133	65	1	0	44	2	8	845
Bos taurus	5	16	17	2	3	40	6	237	0	3	5	3	110	48	112	49	2	1	31	2	8	700
Caenorhabditis elegans	2	9	8	0	3	19	1	115	0	0	1	3	38	11	52	11	0	0	7	0	6	286
Callithrix jacchus	7	22	18	2	3	44	6	251	1	3	5	4	115	47	113	41	2	1	29	3	9	726
Canis familiaris	5	19	21	2	3	47	6	251	0	1	5	3	115	45	115	50	2	1	32	3	9	735
Cavia porcellus	6	19	17	2	3	45	7	239	0	3	4	4	112	45	108	49	2	0	29	2	9	705
Chlorocebus sabaeus	6	20	19	2	3	44	8	238	1	3	5	4	108	48	111	46	2	1	34	3	8	714
Choloepus hoffmanni	3	12	9	0	1	29	3	150	0	0	2	3	49	20	52	18	0	0	15	2	5	373
Ciona intestinalis	0	14	9	0	1	20	4	182	0	0	1	2	38	22	47	12	0	0	4	0	6	362
Ciona savignyi	0	11	7	0	1	17	4	140	0	0	1	1	31	13	31	11	0	0	6	0	5	279
Danio rerio	9	18	20	1	4	53	10	258	0	1	9	3	171	49	172	65	2	0	44	3	8	900
Dasypus novemcinctus	6	18	20	1	3	45	6	260	0	2	4	4	100	39	127	49	2	0	24	2	7	719
Dipodomys ordii	7	17	18	1	3	41	7	223	0	3	4	4	98	32	99	46	1	1	29	2	8	644
Drosophila melanogaster	2	12	7	0	1	21	3	151	0	0	3	2	50	15	30	11	0	0	7	0	5	320
Echinops telfairi	3	13	9	0	3	40	5	196	0	0	2	3	75	26	84	30	1	0	17	0	8	515
Equus caballus	3	19	17	2	3	43	7	242	0	3	5	4	105	42	110	44	2	0	32	3	8	694
Erinaceus europaeus	1	13	11	1	1	37	5	185	0	0	2	2	71	27	76	31	0	0	10	0	7	480
Felis catus	5	20	20	2	3	45	7	253	0	3	5	3	109	39	113	48	2	0	27	2	7	713
Ficedula albicollis	5	15	13	2	3	40	6	211	0	2	4	3	101	34	87	46	2	0	29	2	8	613
Gadus morhua	4	17	18	0	3	49	9	258	0	0	7	2	139	46	109	56	2	0	38	2	8	767
Gallus gallus	5	20	14	2	3	46	9	227	0	1	3	3	107	43	102	42	2	0	31	2	7	669
Gasterosteus aculeatus	4	19	15	0	3	56	11	262	0	0	8	2	147	46	125	59	3	0	40	2	8	810
Gorilla gorilla	7	21	19	2	3	46	8	261	2	3	5	4	119	42	118	50	2	1	32	2	8	755
Homo sapiens	7	22	24	2	3	46	8	261	2	3	5	4	121	46	112	49	3	1	35	3	10	767
Ictidomys tridecemlineatus	5	17	18	2	3	46	7	239	0	3	5	4	112	42	105	50	2	1	32	2	8	703
Latimeria chalumnae	3	18	14	0	4	43	8	229	0	1	5	3	107	38	105	48	1	0	34	2	8	671
Lepisosteus oculatus	5	18	12	1	3	47	7	248	0	2	4	3	121	46	108	50	2	0	30	2	8	717
Loxodonta africana	5	22	16	2	3	42	7	244	0	3	4	4	103	38	104	44	2	1	27	3	8	682
Macaca mulatta	7	19	21	2	3	41	7	264	2	3	5	4	113	45	108	45	2	0	33	3	8	735
Meleagris gallopavo	3	17	14	2	3	38	4	208	0	2	2	3	93	29	89	39	2	0	24	0	8	580
Microcebus murinus	7	16	19	2	3	43	7	253	0	2	5	3	113	38	112	45	1	0	30	2	9	710
Monodelphis domestica	4	18	19	2	3	47	8	256	0	1	6	3	116	34	116	46	2	0	26	3	7	717
Mustela putorius furo	5	18	20	2	3	41	7	249	0	3	5	4	114	42	112	49	2	0	33	2	9	720
Mus musculus	7	20	20	2	3	47	7	252	2	3	5	4	120	44	111	50	2	1	34	2	8	744
Myotis lucifugus	4	20	18	2	2	46	7	253	0	1	3	4	104	39	107	46	2	1	24	2	8	693
Nomascus leucogenys	6	19	18	2	3	42	8	259	1	3	5	4	112	40	113	49	1	0	29	2	8	724
Ochotona princeps	2	20	12	2	3	36	6	201	0	0	5	3	79	30	88	39	1	0	21	1	8	557
Oreochromis niloticus	8	19	18	0	3	56	11	266	0	1	8	3	168	43	129	60	3	0	44	2	8	850
Ornithorhynchus anatinus	2	18	12	1	4	27	7	219	0	1	3	5	98	33	76	34	1	0	16	3	6	566
Oryctolagus cuniculus	6	20	17	2	3	41	6	234	0	3	5	3	99	41	99	41	2	1	27	2	7	659
Oryzias latipes	6	17	16	1	3	50	9	251	0	0	8	2	139	49	107	54	2	0	37	2	7	760
Otolemur garnettii	5	20	19	2	3	41	7	252	1	3	5	3	111	47	112	50	2	0	31	2	8	724
Ovis aries	3	19	17	2	3	40	6	254	0	2	5	5	107	42	109	49	2	1	29	2	7	704
Pan troglodytes	7	21	20	2	3	46	8	273	2	3	5	4	123	49	128	46	2	1	33	3	8	787
Papio anubis	7	20	20	2	3	46	8	270	1	3	5	4	117	46	118	48	2	1	32	3	9	765
Pelodiscus sinensis	3	17	15	2	3	36	7	220	0	1	5	4	101	37	113	40	1	0	28	1	8	642
Petromyzon marinus	2	9	5	0	0	27	4	140	0	0	1	2	46	32	42	24	0	0	6	1	7	348
Poecilia formosa	8	20	18	0	3	60	11	276	0	0	8	2	168	51	148	67	2	0	45	2	8	897
Pongo abelii	8	19	18	2	2	46	7	244	3	0	5	4	111	43	111	43	2	1	31	3	8	711
Procavia capensis	3	16	12	0	3	40	5	218	0	1	3	4	75	31	86	37	0	0	20	2	6	562
Pteropus vampyrus	5	19	14	1	3	40	7	233	0	2	5	3	92	32	104	41	2	1	23	1	9	637
Rattus norvegicus	6	20	17	2	3	44	6	248	1	2	5	4	111	47	112	47	2	1	34	2	8	722
Saccharomyces cerevisiae	2	8	13	0	1	5	0	89	0	0	0	1	0	1	1	0	0	0	1	0	4	126
Sarcophilus harrisii	3	18	12	2	4	39	10	241	0	2	5	2	95	35	105	44	1	0	22	2	6	648
Sorex araneus	2	14	12	1	3	37	4	164	0	0	2	3	62	26	66	25	1	0	14	1	7	444
Sus scrofa	6	19	20	2	3	44	7	243	0	2	5	4	115	43	114	49	2	1	30	2	8	719
Taeniopygia guttata	4	16	14	2	3	38	6	219	0	1	4	3	107	34	107	43	2	0	25	3	7	638
Takifugu rubripes	5	18	17	1	3	54	10	258	0	0	7	2	157	42	115	54	3	0	43	2	8	799
Tetraodon nigroviridis	5	19	17	1	3	53	10	260	0	0	9	2	157	36	131	56	3	0	36	1	7	806
Tupaia belangeri	1	15	9	0	3	37	3	181	0	0	5	4	68	23	72	25	1	1	16	2	8	474
Tursiops truncatus	5	18	15	2	2	47	7	236	0	2	5	4	107	38	106	41	2	0	26	2	8	673
Vicugna pacos	3	14	11	2	1	32	3	153	0	2	3	2	55	24	58	19	2	0	14	1	4	403
Xenopus tropicalis	6	19	14	1	4	42	5	229	0	0	5	4	111	37	114	47	2	0	21	1	8	670
Xiphophorus maculatus	5	18	17	0	3	55	10	262	0	0	7	2	157	46	129	62	2	0	41	2	8	826
Macaca fascicularis	5	19	18	2	3	46	8	268	2	3	5	4	118	49	113	47	2	1	33	3	8	757
Fukomys damarensis	6	19	19	2	3	40	7	236	0	3	4	4	100	45	106	46	2	1	30	2	8	683
Pan paniscus	5	19	18	2	3	43	8	263	2	2	5	4	113	46	113	46	2	1	32	3	8	738
Carlito syrichta	3	17	16	2	4	39	6	253	1	3	5	4	98	39	103	38	2	1	26	2	8	670
Mesocricetus auratus	2	15	18	2	3	43	7	240	1	3	4	4	116	41	107	48	0	1	29	2	8	694
Octodon degus	5	17	15	2	2	47	7	257	0	3	5	4	118	43	107	48	1	1	30	2	9	723
Cercocebus atys	6	19	20	2	3	45	8	265	1	2	5	4	115	44	116	51	2	1	33	3	9	754
Plants
Aegilops tauschii	4	23	6	0	0	8	0	219	0	0	0	2	1	47	1	0	0	0	1	0	4	316
Amborella trichopoda	4	25	10	0	0	7	0	182	0	0	0	1	0	33	1	0	0	0	3	0	4	270
Arabidopsis lyrata	10	18	12	0	0	12	0	239	0	0	0	3	1	51	3	0	0	0	7	0	3	359
Arabidopsis thaliana	10	20	10	0	0	12	0	227	0	0	0	3	1	44	3	0	0	0	7	0	3	340
Brachypodium distachyon	5	23	10	0	0	10	0	211	0	0	0	3	0	41	2	0	0	0	3	0	4	312
Brassica oleracea	11	22	16	0	0	16	0	365	0	0	0	3	2	70	3	0	0	0	8	0	4	520
Brassica rapa	12	21	18	0	0	13	0	335	0	0	0	3	2	60	3	0	0	0	7	0	4	478
Chlamydomonas reinhardtii	1	9	9	0	0	20	0	152	0	0	0	1	0	8	0	0	0	0	0	0	3	203
Cyanidioschyzon merolae	0	4	0	0	0	1	0	73	0	0	0	0	0	1	0	0	0	0	0	0	3	82
Glycine max	11	39	25	0	0	20	0	467	0	0	0	7	1	107	3	0	0	0	7	0	3	690
Hordeum vulgare	3	26	9	0	0	8	0	214	0	0	0	1	1	40	2	0	0	0	2	0	3	309
Leersia perrieri	5	28	9	0	0	11	0	216	0	0	0	2	0	40	1	0	0	0	3	0	4	319
Medicago truncatula	3	33	14	0	0	11	0	254	0	0	0	3	1	111	2	0	0	0	4	0	3	439
Musa acuminata	3	22	12	0	0	20	0	291	0	0	0	3	0	73	2	0	0	0	4	0	4	434
Oryza barthii	4	24	12	0	0	9	0	204	0	0	0	2	0	44	1	0	0	0	4	0	3	307
Oryza brachyantha	5	24	12	0	0	8	0	205	0	0	0	2	1	41	1	0	0	0	3	0	4	306
Oryza glaberrima	4	24	9	0	0	9	0	191	0	0	0	1	0	35	1	0	0	0	2	0	3	279
Oryza glumaepatula	4	25	12	0	0	11	0	208	0	0	0	2	0	47	1	0	0	0	3	0	4	317
Oryza indica	4	27	10	0	0	12	0	225	0	0	0	2	3	51	1	0	0	0	3	0	4	342
Oryza longistaminata	5	23	9	0	0	10	0	193	0	0	0	2	0	49	1	0	0	0	3	0	3	298
Oryza meridionalis	3	19	9	0	0	10	0	162	0	0	0	0	0	31	0	0	0	0	3	0	3	240
Oryza nivara	4	24	11	0	0	12	0	207	0	0	0	2	0	38	1	0	0	0	4	0	4	307
Oryza punctata	5	23	10	0	0	12	0	218	0	0	0	2	0	39	1	0	0	0	4	0	3	317
Oryza rufipogon	4	25	13	0	0	11	0	213	0	0	0	2	0	41	1	0	0	0	4	0	3	317
Oryza sativa	5	23	11	0	0	8	0	197	0	0	0	2	0	46	1	0	0	0	1	0	4	298
Ostreococcus lucimarinus	0	10	7	0	0	13	0	108	0	0	0	1	0	1	1	0	0	0	0	0	2	143
Physcomitrella patens	8	24	11	0	0	21	0	254	0	0	0	4	0	36	2	0	0	0	4	0	4	368
Populus trichocarpa	6	24	16	0	0	16	0	309	0	0	0	4	3	72	3	0	0	0	12	0	3	468
Prunus persica	5	22	12	0	0	11	0	220	0	0	0	3	1	43	2	0	0	0	5	0	4	328
Selaginella moellendorffii	3	28	13	0	0	19	0	347	0	0	0	4	0	67	3	0	0	0	4	0	4	492
Setaria italica	5	25	14	0	0	12	0	225	0	0	0	2	0	57	1	0	0	0	3	0	4	348
Solanum lycopersicum	9	26	9	0	0	14	0	237	0	0	0	3	2	54	1	0	0	0	7	0	3	365
Solanum tuberosum	8	14	7	0	0	5	0	190	0	0	0	0	1	69	1	0	0	0	6	0	3	304
Sorghum bicolor	4	28	13	0	0	12	0	213	0	0	0	2	0	46	1	0	0	0	4	0	4	327
Theobroma cacao	5	24	12	0	0	11	0	215	0	0	0	3	0	56	1	0	0	0	7	0	4	338
Triticum aestivum	8	81	23	0	0	25	0	694	0	0	0	6	3	154	3	0	0	0	7	0	4	1008
Triticum urartu	3	23	8	0	0	8	0	196	0	0	0	2	0	42	1	0	0	0	3	0	3	289
Vitis vinifera	6	18	10	0	0	10	0	235	0	0	0	2	0	50	2	0	0	0	7	0	4	344
Zea mays	4	25	9	0	0	19	0	286	0	0	0	3	1	47	1	0	0	0	4	0	4	403
Cucumis sativus	5	20	9	0	0	12	0	179	0	0	0	3	0	32	1	0	0	0	7	0	2	270
Dioscorea rotundata	3	14	7	0	0	10	0	175	0	0	0	2	0	41	0	0	0	0	2	0	2	256
Gossypium raimondii	14	21	12	0	0	13	0	310	0	0	0	3	2	74	2	0	0	0	7	0	4	462
Helianthus annuus	10	31	12	0	0	12	0	334	0	0	0	4	3	92	3	0	0	0	8	0	4	513
Lupinus angustifolius	4	15	8	0	0	4	0	123	0	0	0	1	1	28	2	0	0	0	2	0	3	191
Manihot esculenta	7	25	11	0	0	10	0	258	0	0	0	3	3	59	1	0	0	0	7	0	3	387
Nicotiana attenuata	9	12	4	0	0	9	0	161	0	0	0	3	0	24	2	0	0	0	6	0	3	233
Phaseolus vulgaris	5	23	14	0	0	10	0	231	0	0	0	3	1	52	2	0	0	0	4	0	3	348
Fungi
Ashbya gossypii	1	10	9	0	1	5	0	83	0	0	0	1	0	1	1	0	0	0	0	0	3	115
Aspergillus clavatus	1	9	6	0	0	8	0	101	0	0	0	1	0	3	1	0	0	0	1	0	3	134
Aspergillus flavus	1	10	7	0	0	7	0	104	0	0	0	1	0	3	1	0	0	0	1	0	3	138
Aspergillus fumigatus	1	11	6	0	0	7	0	109	0	0	0	1	1	3	1	0	0	0	1	0	3	144
Aspergillus nidulans	2	9	6	0	0	6	0	108	0	0	0	1	0	3	1	0	0	0	1	0	3	140
Aspergillus niger	2	9	5	0	0	6	0	106	0	0	0	0	0	3	1	0	0	0	1	0	3	136
Aspergillus oryzae	1	9	8	0	0	7	0	111	0	0	0	1	0	3	1	0	0	0	1	0	3	145
Aspergillus terreus	2	8	6	0	0	6	0	106	0	0	0	1	0	3	1	0	0	0	1	0	2	136
Cryptococcus neoformans	1	9	4	0	0	12	0	97	0	0	0	3	0	3	1	0	0	0	1	0	4	135
Fusarium oxysporum	0	13	4	0	0	8	0	112	0	0	0	1	0	3	1	0	0	0	1	0	4	147
Gaeumannomyces graminis	2	11	5	0	0	14	0	121	0	0	0	1	0	4	1	0	0	0	1	0	2	162
Komagataella pastoris	1	11	7	0	1	6	0	80	0	0	0	0	0	4	1	0	0	0	0	0	4	115
Leptosphaeria maculans	2	13	5	0	0	8	0	98	0	0	0	1	0	3	1	0	0	0	1	0	4	136
Magnaporthe oryzae	2	12	5	0	0	9	0	99	0	0	0	1	0	5	1	0	0	0	1	0	2	137
Magnaporthe poae	2	12	2	0	0	10	0	94	0	0	0	1	0	2	1	0	0	0	1	0	3	128
Melampsora laricipopulina	2	8	5	0	0	8	0	105	0	0	0	1	0	1	1	0	0	0	1	0	4	136
Microbotryum violaceum	0	10	4	0	0	5	0	99	0	0	0	2	0	1	0	0	0	0	0	0	4	125
Neurospora crassa	1	14	6	0	0	7	0	93	0	0	0	1	0	3	1	0	0	0	1	0	3	130
Phaeosphaeria nodorum	1	12	4	0	0	9	0	98	0	0	0	1	0	2	1	0	0	0	1	0	3	132
Puccinia graminis	2	10	4	0	0	8	0	106	0	0	0	1	0	2	0	0	0	0	0	0	3	136
Puccinia triticina	1	7	2	0	0	4	0	94	0	0	0	1	0	2	0	0	0	0	0	0	4	115
Pyrenophora teres	1	14	7	0	0	9	0	104	0	0	0	1	0	4	1	0	0	0	1	0	4	146
Pyrenophora triticirepentis	1	12	7	0	0	8	0	108	0	0	0	1	0	3	1	0	0	0	1	0	3	145
Schizosaccharomyces japonicus	2	11	5	0	1	6	0	106	0	0	0	1	0	2	1	0	0	0	0	0	4	139
Schizosaccharomyces pombe	1	11	6	0	1	10	0	105	0	0	0	1	0	0	1	0	0	0	0	0	3	139
Sclerotinia sclerotiorum	0	8	2	0	0	5	0	73	0	0	0	0	0	2	0	0	0	0	1	0	1	92
Sporisorium reilianum	1	4	3	0	0	8	0	99	0	0	0	2	0	1	1	0	0	0	0	0	4	123
Trichoderma reesei	2	12	4	0	0	9	0	115	0	0	0	1	0	3	1	0	0	0	1	0	4	152
Trichoderma virens	2	12	6	0	0	9	0	145	0	0	0	1	0	2	1	0	0	0	1	0	4	183
Tuber melanosporum	0	8	8	0	0	5	0	98	0	0	0	1	0	2	1	0	0	0	1	0	4	128
Ustilago maydis	1	6	3	0	0	9	0	100	0	0	0	2	0	1	1	0	0	0	0	0	5	128
Verticillium dahliae	1	17	6	0	0	10	0	95	0	0	0	1	0	2	1	0	0	0	1	0	3	137
Yarrowia lipolytica	0	11	5	0	0	7	0	100	0	0	0	1	1	1	1	0	0	0	1	0	4	132
Zymoseptoria tritici	2	9	6	0	0	9	0	94	0	0	0	1	0	2	0	0	0	0	1	0	2	126
Beauveria bassiana	2	13	6	0	0	9	0	111	0	0	0	1	0	2	1	0	0	0	1	0	3	149
Colletotrichum orbiculare	2	13	5	0	0	11	0	94	0	0	0	1	0	1	1	0	0	0	1	0	4	133
Fusarium pseudograminearum	2	10	4	0	0	9	0	110	0	0	0	1	0	3	1	0	0	0	1	0	4	145
Schizosaccharomyces octosporus	1	12	6	0	1	9	0	106	0	0	0	1	0	2	1	0	0	0	0	0	3	142
Colletotrichum higginsianum	2	14	5	0	0	9	0	107	0	0	0	1	0	4	1	0	0	0	1	0	3	147
Dothistroma septosporum	2	11	7	0	0	8	0	101	0	0	0	1	0	4	1	0	0	0	1	0	4	140
Neosartorya fischeri	1	11	8	0	0	7	0	110	0	0	0	1	0	2	1	0	0	0	1	0	3	145
Schizosaccharomyces cryophilus	2	12	6	0	1	8	0	107	0	0	0	1	0	1	1	0	0	0	0	0	3	142
Blumeria graminis	2	7	3	0	0	6	0	91	0	0	0	1	0	2	1	0	0	0	1	0	2	116
Total	661	2861	1918	99	213	3979	498	32640	26	117	338	401	7789	5301	7606	3185	120	28	2265	140	865	71050
