# Supplementary material for: iEKPD 2.0: an update with rich annotations for eukaryotic protein kinases, protein phosphatases and proteins containing phosphoprotein-binding domains
Source: Nucleic Acids Res. 2018 Oct 31;47(Database issue):D344–50. doi: 10.1093/nar/gky1063 (PMC6324023; doi:10.1093/nar/gky1063)
Supplement: Supplementary Data [file gky1063_supplemental_files.zip › Table S7.xlsx]

## Sheet: Table S7
Supplementary Table S7. The 100 public databases covering 13 aspects of the data. We mapped all regulators in 8 model species to these databases to provide a more comprehensive annotation in iEKPD 2.0. Moreover, PTM sites in UniProt were integrated with the exception of sites annotated with “By similarity”, “Potential” or “Probable”.
Database	Web link	Downloaded data volume	Brief description	Citation	PubMed
Cancer Mutation
TCGA	https://cancergenome.nih.gov/	5.05 GB	The Cancer Genome Atlas (TCGA) has generated comprehensive, multi-dimensional maps of the key genomic changes in 33 types of cancer. The TCGA dataset, 2.5 petabytes of data describing tumor tissue and matched normal tissues from more than 11,000 patients, is publically available and has been used widely by the research community.	Cancer Genome Atlas Research Network, 2017	28622513
ICGC	https://dcc.icgc.org/	2.73 GB	The Data Portal currently contains data from 24 cancer projects, and consists of 3478 genomes and 13 cancer types and subtypes.	Zhang, et al., 2011	21930502
COSMIC	https://cancer.sanger.ac.uk/cosmic/	31.8 MB	Describes 2 002 811 coding point mutations in over one million tumor samples and across most human genes.	Forbes, et al., 2014	25355519
CGAP	https://cgap.nci.nih.gov/	48.33 MB	The Cancer Genome Anatomy Project (CGAP) is an online database on normal, pre-cancerous and cancerous genomes.	Schaefer, et al., 2001	11269648
IntOGen	https://www.intogen.org/	683.00 MB	Integration and data mining of multidimensional oncogenomic data.	Gundem, et al., 2010	20111033
BioMuta	https://hive.biochemistry.gwu.edu/biomuta	683.00 MB	BioMuta and BioXpress: mutation and expression knowledgebases for cancer biomarker discovery.	Hayley, et al., 2017	24667251
TumorFusions	http://www.tumorfusions.org	19.40 MB	An integrative resource for cancer-associated transcript fusions.	Hu, et al., 2018	29099951
Genetic Variation
dbSNP	ftp://ftp.ncbi.nih.gov/snp/	325.00 GB	The NCBI database of genetic variation.	Sherry, et al., 2001	11125122
GVM	http://bigd.big.ac.cn/gvm/	5.99 GB	A data repository of genome variations in BIG Data Center.	Song , et al., 2018	29069473
VarCards	http://varcards.biols.ac.cn/	10.27 GB	An integrated genetic and clinical database for coding variants in the human genome	Li, et al., 2018	29112736
ActiveDriverDB	https://activedriverdb.org/	19.40 MB	Genome variation mapped against post-translational modifications.	Krassowski, et al., 2018	29126202
Kin-Driver	http://kin-driver.leloir.org.ar/	84.59 KB	A database of driver mutations in protein kinases.	Franco, et al., 2014	25414382
m6AVar	http://m6avar.renlab.org/	28.93 MB	A database of functional variants involved in m6A modification.	Zheng, et al., 2018	29036329
rSNPBase 3.0	http://rsnp3.psych.ac.cn	8.34 GB	An updated database of SNP-related regulatory elements, element-gene pairs and SNP-based gene regulatory networks.	Guo, et al. 2018	29140525
Disease-associated Information
ClinVar	ftp://ftp.ncbi.nlm.nih.gov/pub/clinvar/	14.40 MB	A public archive of reports of the relationships among human variations and phenotypes with supporting evidence.	Landrum, et al., 2016	26582918
GWASdb	http://jjwanglab.org/gwasdb	2.37 MB	Collected 2479 unique publications from PubMed and other resources, generated a total of 252,530 unique TASs, mapped 1610 GWAS traits to 501 Human Phenotype Ontology (HPO) terms, 435 Disease Ontology (DO) terms and 228 Disease Ontology Lite (DOLite) terms.	Li, et al., 2016	26615194
PTMD	http://ptmd.biocuckoo.org/	30.15 KB	Contains 1,950 disease-associated PTM events in 749 proteins for 24 PTM types and 275 diseases.	Xu, et al., 2018	30244175
OMIM	http://omim.org/	1.03 MB	A comprehensive, authoritative and timely research resource of curated descriptions of human genes and phenotypes and the relationships between them.	Amberger, et al., 2015	25428349
MSDD	http://www.bio-bigdata.com/msdd/	77.74 KB	miRNA SNP Disease Database .	Yue, et al., 2018	29106642
DiseaseEnhancer	http://biocc.hrbmu.edu.cn/DiseaseEnhancer/	195.40 KB	A resource of human disease-associated enhancer catalog.	Zhang, et al., 2018	29059320
BRONCO	http://192.168.73.130/infos.korea.ac.kr/bronco/	1.24 MB	Biomedical entity Relation ONcology COrpus (BRONCO) contains more than 400 variants and their relations with genes, diseases, drugs, and cell lines in the context of cancer and anti-tumor drug screening research.	Lee, et al., 2016	27074804
HGVTB	http://genome.igib.res.in/hgvtb/index.html	150.95 KB	HGV&TB, which hosts genetic variations reported to be associated with TB susceptibility in humans. It currently houses information on 307 variations in 98 genes. In total, 101 of these variations are exonic, whereas 78 fall in intronic regions.	Sahajpal, et al., 2014	25502817
DisGeNET	http://www.disgenet.org	0.98 GB	A comprehensive platform integrating information on human disease-associated genes and variants has been published in the NAR database issue 2017. See the publication here.	Furlong, et al., 2017	27924018
PancanQTL	http://bioinfo.life.hust.edu.cn/PancanQTL/	346.63 MB	Systematic identification of cis-eQTLs and trans-eQTLs in 33 cancer types.	Gong, et al., 2018	29036324
mRNA Expression
TCGA	https://cancergenome.nih.gov/	3.92 GB	The Cancer Genome Atlas (TCGA) has generated comprehensive, multi-dimensional maps of the key genomic changes in 33 types of cancer. The TCGA dataset, 2.5 petabytes of data describing tumor tissue and matched normal tissues from more than 11,000 patients, is publically available and has been used widely by the research community..	Cancer Genome Atlas Research Network, 2017	28622513
ICGC	https://dcc.icgc.org/	2.50 GB	The Data Portal currently contains data from 24 cancer projects, and consists of 3478 genomes and 13 cancer types and subtypes.	Zhang, et al., 2011	21930502
COSMIC	https://cancer.sanger.ac.uk/cosmic/download	1.89 GB	Describes 2 002 811 coding point mutations in over one million tumor samples and across most human genes.	Forbes, et al., 2014	25355519
GEO	https://www.ncbi.nlm.nih.gov/geo/	116.00 GB	NCBI gene expression and hybridization array data repository.	Edgar, et al., 2002	11752295
ArrayExpress	http://www.ebi.ac.uk/arrayexpress/	139.72 GB	A public repository for microarray-based gene expression data, resulting from the implementation of the MAGE object model to ensure accurate data structuring and the MIAME standard, which defines the annotation requirements.	Rocca-Serra, et al., 2003	14744115
The Human Protein Atlas	http://www.proteinatlas.org/	422.13 MB	11,200 unique proteins corresponding to over 50% of all human protein-encoding genes have been analysed.	Pontén, et al., 2011	21752111
Human Proteome Map	http://www.humanproteomemap.org/	55.26 MB	Includes experimental verified microRNAs and experimental verified miRNA target genes in human, mouse, rat, and other metazoan genomes.	Kim, et al., 2014	24870542
GXD	http://www.informatics.jax.org/mgihome/GXD/aboutGXD.shtml	11.04 MB	GXD includes >1.4 million expression results and 250,000 images.	Smith, et al., 2013	24163257
BioExpress	https://hive.biochemistry.gwu.edu/biomuta	62.08 MB	BioMuta and BioXpress: mutation and expression knowledgebases for cancer biomarker discovery.	Hayley, et al., 2017	24667251
TissGDB	http://zhaobioinfo.org/TissGDB	404.63 KB	Tissue-specific Gene DataBase in cancer.	Kim, et al., 2018	29036590
FFGED	http://bioinfo.townsend.yale.edu/	103.30 MB	The filamentous fungal gene expression database.	Zhang, et al., 2010	20025988
SZDB	http://www.szdb.org/index.html	155.97 MB	A comprehensive resource for schizophrenia research.	Wu, et al. 2017	27451428
TISSUES 2.0	http://tissues.jensenlab.org/	1.52 GB	TISSUES 2.0: an integrative web resource on mammalian tissue expression..	Palasca, et al. 2018	29617745
DNA & RNA Element
UTRdb	http://utrdb.ba.itb.cnr.it/	815.80 MB	A curated database of 5' and 3' untranslated sequences of eukaryotic mRNAs.	Grillo, et al., 2010	19880380
circBase	http://circbase.org/cgi-bin/downloads.cgi	1.98 MB	A database for circular RNAs.	Glažar, et al., 2014	25234927
circRNADb	http://202.195.183.4:8000/circrnadb/circRNADb.php	29.90 MB	Containing 32,914 human exonic circRNAs carefully selected from diversified sources.	Chen, et al., 2016	27725737
CircNet	http://circnet.mbc.nctu.edu.tw/	193.31 MB	The expression of circRNAs in 464 RNA-seq samples.	Liu, et al. 2016	26450965
Circ2Traits	http://gyanxet-beta.com/circdb/	4.93 MB	A comprehensive database for circular RNA potentially associated with disease and traits.	Ghosal, et al., 2013	24339831
miRTarBase	http://mirtarbase.mbc.nctu.edu.tw	56.61 MB	Contains 4966 articles, 7439 strongly validated MTIs (using reporter assays or western blots) and 348 007 MTIs from CLIP-seq.	Chou, et al., 2011	26590260
microRNA.org	http://www.microrna.org/microrna/home.do	1.36 GB	A comprehensive resource of microRNA target predictions and expression profiles.	Betel, et al., 2008	18158296
TRANSFAC	http://gene-regulation.com/pub/databases.html	110.49 MB	Describes transcription factors, their binding sites, nucleotide distribution matrices and regulated genes as well as the complementing database TRANSCompel on composite elements have been further enhanced on various levels.	Matys, et al., 2006	16381825
miRWalk	http://zmf.umm.uni-heidelberg.de/apps/zmf/mirwalk2/	188.97 KB	Hosts a multilayered view of data and offering information on miRNAs, genes, epigenomics, pathways, ontologies, protein classes, phenotype, genotype, single-nucleotide polymorphisms, functional networks, tandem mass spectra and relevant PubMed articles.	Dweep, et al., 2015	26226356
TargetScan	http://www.targetscan.org/vert_71/	1.12 GB	Predicting effective microRNA target sites in mammalian mRNAs.	Agarwal, et al., 2015	26267216
miRecords	http://c1.accurascience.com/miRecords/	1.32 MB	Includes 1135 records of validated miRNA-target interactions between 301 miRNAs and 902 target genes in seven animal species.	Xiao, et al., 2009	18996891
miRNAMap	http://mirnamap.mbc.nctu.edu.tw/	564.65 MB	Experimental verified microRNAs and experimental verified miRNA target genes in human, mouse, rat, and other metazoan genomes.	Hsu, et al., 2008	18029362
SomamiR DB 2.0	http://compbio.uthsc.edu/SomamiR/	88.13 KB	388 247 somatic mutations was mapped to the experimentally identified miRNA target sites.	Bhattacharya, et al., 2016	26578591
miRcode	http://mircode.org/	12.90 MB	Includes 10 419 lncRNA genes in the current version.	Jeggari, et al., 2012	22718787
RAID v2.0	http://www.rna-society.org/raid/	109.99 MB	Recruits more than 5.27 million RNA-associated interactions, referring to nearly 130 000 RNA/protein symbols across 60 species.	Yi, et al., 2017	27899615
LncRNADisease	http://www.cuilab.cn/lncrnadisease	114.85 KB	Contains 2947 lncRNA-disease entries with controlled lncRNA and disease nomenclature.	Chen, et al., 2013	23175614
OverGeneDB	http://overgenedb.amu.edu.pl	15.95 KB	Overlapping protein-coding genes .	Rosikiewicz, et al., 2018	29069459
SEA	http://sea.edbc.org	701.68 KB	A super-enhancer archive.	Wei, et al., 2016	26578594
DNA Methylation
TCGA	https://cancergenome.nih.gov/	41.64 GB	The Cancer Genome Atlas (TCGA) has generated comprehensive, multi-dimensional maps of the key genomic changes in 33 types of cancer. The TCGA dataset, 2.5 petabytes of data describing tumor tissue and matched normal tissues from more than 11,000 patients, is publically available and has been used widely by the research community.	Cancer Genome Atlas Research Network, 2017	28622513
ICGC	https://dcc.icgc.org/	44.82 GB	The Data Portal currently contains data from 24 cancer projects, and consists of 3478 genomes and 13 cancer types and subtypes.	Zhang, et al., 2011	21930502
COSMIC	https://cancer.sanger.ac.uk/cosmic/	183.96 MB	Describes 2 002 811 coding point mutations in over one million tumor samples and across most human genes.	Forbes, et al., 2014	25355519
MethyCancer	http://methycancer.psych.ac.cn/	9.50 MB	Hosts both highly integrated data of DNA methylation, cancer-related gene, mutation and cancer information from public resources, and the CpG Island (CGI) clones derived from our large-scale sequencing.	He, et al., 2008	17890243
Molecular Interaction
HINT	http://hint.yulab.org	51.94 MB	High-quality protein interactomes and their applications in understanding human disease.	Das, et al., 2012	22846459
PINA	http://cbg.garvan.unsw.edu.au/pina	271.68 MB	Including multiple collections of interaction modules identified by different clustering approaches from the whole network of protein interactions ('interactome') for six model organisms.	Cowley, et al., 2012	22067443
Mentha	http://mentha.uniroma2.it	8.53 MB	A resource for browsing integrated protein-interaction networks.	Calderone, et al., 2013	23900247
InWeb_IM	http://www.intomics.com/inbio/map	30.85 MB	>500,000 functional interpretation of >4,700 cancer genomes and genes involved in autism.	Li, et al., 2017	27892958
MIST	http://fgrtools.hms.harvard.edu/ProteinSearch/	246.90 MB	Molecular Interaction Search Tool (MIST): an integrated resource for mining gene and protein interaction data.	Hu, et al., 2018	29155944
IID	http://iid.ophid.utoronto.ca/SearchPPIs/protein/	213.14 MB	A major replacement of the I2D interaction database, with larger PPI networks (a total of 1,566,043 PPIs among 68,831 proteins).	Kotlyar, et al., 2016	26516188
iRefIndex	http://irefindex.org	183.44 MB	A consolidated protein interaction database with provenance.	Razick, et al., 2008	18823568
RISE	http://rise.zhanglab.net	10.88 MB	A database of RNA interactome from sequencing experiments..	Gong, et al., 2018	29040625
DifferentialNET	http://netbio.bgu.ac.il/diffnet	368.91 MB	The DifferentialNet database of differential protein-protein interactions in human tissues.	Basha, et al., 2018	29069447
TRRUST v2	http://www.grnpedia.org/trrust/	510.71 KB	An expanded reference database of human and mouse transcriptional regulatory interactions.	Han, et al., 2018	29087512
TIMBAL v2	http://www-cryst.bioc.cam.ac.uk/timbal	10.97 MB	TIMBAL is a database holding molecules of molecular weight <1200 Daltons that modulate protein–protein interactions.	Higueruelo, et al., 2013	23766369
BindingDB	www.bindingdb.org	254.56 GB	A public, web-accessible database of measured binding affinities, focusing chiefly on the interactions of protein considered to be drug-targets with small, drug-like molecules. BindingDB contains 1,447,692 binding data, for 7,058 protein targets and 648,871 small molecules.	Gilson, et al., 2016	26481362
PLIC	http://proline.biochem.iisc.ernet.in/PLIC	11.55 KB	Protein-ligand interaction cluster.	Anand, et al., 2014	24763918
RAIN	http://rth.dk/resources/rain	533.82 KB	RNA–protein Association and Interaction Networks.	Junge, et al. 2017	28077569
YTRP	http://cosbi3.ee.ncku.edu.tw/YTRP/	6.26 MB	In YTRP, we aimed to find the TRP information for the TFPE-identified TF-gene regulatory pairs.	Yang, et al. 2014	24608172
RegNetwork	http://www.regnetworkweb.org/	5.48 MB	Gene regulatory networks for human and mouse by collecting and integrating the documented regulatory interactions among transcription factors (TFs), microRNAs (miRNAs) and target genes.	Liu, et al. 2015	26424082
Drug-target relation
TTD	http://bidd.nus.edu.sg/group/cjttd/	14.56 MB	Contains 2,025 targets, including 364 successful, 286 clinical trial, 44 discontinued and 1,331 research targets, 17,816 drugs, including 1,540 approved, 1,423 clinical trial, 14,853 experimental drugs and 3,681 multi-target agents.	Zhu, et al., 2012	21948793
DrugBank	https://www.drugbank.ca/	80.42 MB	Contains 9591 drug entries including 2037 FDA-approved small molecule drugs, 241 FDA-approved biotech (protein/peptide) drugs, 96 nutraceuticals and over 6000 experimental drugs.	Law, et al., 2014	24203711
ADReCS-Target	http://bioinf.xmu.edu.cn/ADReCS-Target	110.67 KB	Human disease mutations and genome variation in post-translational modification sites of proteins.	Krassowski, et al., 2018	29126202
ECOdrug	http://www.ecodrug.org	57.34 MB	A database connecting drugs and conservation of their targets across species.	Verbruggen, et al., 2018	29140522
DGIdb 3.0	http://www.dgidb.org/	3.37 MB	A redesign and expansion of the drug-gene interaction database.	Kelsy, et al., 2018	29156001
KPID	http://www.kinase-screen.mrc.ac.uk/kinase-inhibitors	5.84 KB	A searchable database of specificities of 243 commonly used signal transduction inhibitors.	MRC PPU International Centre for Kinase Profiling, 2012	N/A
GRAC	http://www.guidetopharmacology.org/targets.jsp	2.51 MB	Providing pharmacological, chemical, genetic, functional and pathophysiological data on the targets of approved and experimental drugs.	Pawson, et al., 2014	24234439
PDTD	http://www.dddc.ac.cn/pdtd/	217.72 MB	Contains 1207 entries covering 841 known and potential drug targets with structures from the Protein Data Bank.	Gao, et al., 2008	18282303
CTD	http://ctdbase.org/	21.50 MB	A CTD-Pfizer collaboration: manual curation of 88,000 scientific articles text mined for drug-disease and drug-phenotype interactions.	Davis, et al., 2013	24288140
Protein 3D Structure
PDB	http://www.rcsb.org/pdb/home/home.do	109.79 GB	Contains 41599 distinct protein sequences, 36830 structures of human sequences and 9465 nucleic acid containing structures.	Berman, et al., 2000	10592235
MMDB	https://www.ncbi.nlm.nih.gov/structure/	5.18 MB	Close to 60% of protein sequences tracked in comprehensive databases can be mapped to a known three-dimensional (3D) structure by standard sequence similarity searches.	Madej, et al., 2012	22135289
SCOP	http://scop2.mrc-lmb.cam.ac.uk/	1.75 MB	A prototype of a new structural classification of proteins.	Andreeva, et al., 2014	24293656
Post-translational Modification
PhosphositePlus	http://www.phosphosite.org/	10.30 MB	Contains over 330,000 non-redundant PTMs, including phospho, acetyl, ubiquityl and methyl groups.	Hornbeck, et al., 2015	25514926
dbPTM	http://dbptm.mbc.nctu.edu.tw/index.php	34.11 MB	Curates over 12 000 modified peptides, including the emerging S-nitrosylation, S-glutathionylation and succinylation.	Huang, et al., 2016	26578568
PHOSIDA	http://141.61.102.18/phosida/index.aspx	12.45 MB	Comprises more than 80,000 phosphorylated, N-glycosylated or acetylated sites from nine different species.	Gnad, et al., 2011	21081558
Phospho.ELM	http://phospho.elm.eu.org/	32.76 KB	Currently comprises 42,574 serine, threonine and tyrosine non-redundant phosphorylation sites.	Dinkel, et al., 2010	21062810
PhosphoBase	http://www.cbs.dtu.dk/databases/PhosphoBase/pbase2/	1.00 MB	Comprises 414 phosphoprotein entries covering 1052 phosphorylatable serine, threonine and tyrosine residues.	Kreegipuu, et al. 1999	9847189
HPRD	http://www.hprd.org/	7.65 MB	Comprises of 95,016 phosphosites mapped on to 13,041 proteins.	Goel, et al., 2012	22159132
UniProt	http://www.uniprot.org/	2.89 GB	The UniProt knowledgebase is a large resource of protein sequences and associated detailed annotation.	The UniProt Consortium, 2017	27899622
BioGRID	https://thebiogrid.org/	66.2 MB	Contains 1 072 173 genetic and protein interactions, and 38 559 post-translational modifications.	Chatr-Aryamontri, et al., 2017	27980099
O-GlycBase	http://www.cbs.dtu.dk/databases/OGLYCBASE/	395.48 KB	Has 242 glycoprotein entries.	Gupta, et al., 1999	9847232
mUbiSiDa	http://202.195.183.4:8000/mUbiSiDa.php	13.30 MB	Deposited about 35,494 experimentally validated ubiquitinated proteins with 110,976 ubiquitination sites from five species.	Chen, et al., 2014	24465676
PLMD	http://plmd.biocuckoo.org/	31.43 MB	Contained 7151 lysine acetylation sites in 3311 proteins.	Xu, et al., 2017	28529077
dbPAF	http://dbpaf.biocuckoo.org/	56.64 MB	Collected and integrated 54,148 phosphoproteins with 483,001 phosphorylation sites.	Ullah, et al., 2016	27010073
dbPPT	http://dbppt.biocuckoo.org/	12.45 MB	Contains 82,175 phosphorylation sites in 31,012 proteins from 20 plant organisms.	Cheng, et al., 2014	25534750
PhosSNP	http://phossnp.biocuckoo.org/	32.76 KB	Collected 91,797 nsSNPs from NCBI dbSNP, used GPS 2.0 software (Xue, et al., 2008) to predict kinase-specific phosphorylation sites for human proteins and nsSNP data, and classified all phosSNPs into five groups.	Ren, et al., 2010	19995808
Protein Expression/Proteomics
The Human Protein Atlas	http://www.proteinatlas.org/	7.11 GB	11,200 unique proteins corresponding to over 50% of all human protein-encoding genes have been analysed..	Pontén, et al., 2011	21752111
Human Proteome Map	http://www.humanproteomemap.org/	76.15 MB	Including 30 histologically normal human samples, resulted in identification of proteins encoded by 17,294 genes.	Kim, et al., 2014	24870542
Subcellular Localization
NLSdb	https://rostlab.org/services/nlsdb/	5.17 MB	Nuclear Localization Signals .	Bernhofer, et al., 2018	29106588
COMPARTMENTS	https://compartments.jensenlab.org/	559.48 MB	Unification and visualization of protein subcellular localization evidence	Binder, et al., 2014	24573882
Protein Functional Annotation
CGDB	http://cgdb.biocuckoo.org	3.40 MB	A database of circadian genes in eukaryotes.	Li, et al. 2017	27789706
THANATOS	http://thanatos.biocuckoo.org	24.27 MB	THANATOS: an integrative data resource of proteins and post-translational modifications in the regulation of autophagy.	Deng, et al. 2018	29157087
RaftProt	http://lipid-raft-database.di.uq.edu.au/	2.00 MB	Mammalian lipid raft proteome database.	Shah, et al. 2015	25392410
