# Supplementary material for: iEKPD 2.0: an update with rich annotations for eukaryotic protein kinases, protein phosphatases and proteins containing phosphoprotein-binding domains
Source: Nucleic Acids Res. 2018 Oct 31;47(Database issue):D344–50. doi: 10.1093/nar/gky1063 (PMC6324023; doi:10.1093/nar/gky1063)
Supplement: Supplementary Data [file gky1063_supplemental_files.zip › Table S8.xlsx]

## Sheet: Table S8
Supplementary Table S8. Comparison between EKPD 1.0 and iEKPD 2.0.
Content	iEKPD 2.0	EKPD 1.0
Known regulators
PKs	1860	1855
PPs	439	347
PPBDs	400	0
Total	2643	2202
Known & Computationally identified regulators
PKs	109912	50433
PPs	23294	11296
PPBDs	68748	0
Total	197348	61729
The data integration
Regulator types	3	2
Families	208	181
HMM profiles	176	168
Species	164	84
Integrated databases	109	8
Data volume (GB)	99.8	0.5
